# Supplementary material for: Women drive efforts to highlight concealable stigmatized identities in U.S. academic science and engineering
Source: PLoS One. 2023 Jul 19;18(7):e0287795. doi: 10.1371/journal.pone.0287795 (PMC10355415; doi:10.1371/journal.pone.0287795)
Supplement: S2 Appendix — (CSV) [file pone.0287795.s007.csv]

ID	gender	gender2	lgbq	race	depression	anxiety	ses	addiction	gen.stat	struggle	disability	transfer	depression2	anxiety2	lowses	fgen	struggle2	disability2	transfer2	gender3	race5	age3	appointment
1	Man	man	0	White	Someone who does not have depression	Someone who does not have anxiety	lowincome	Someone who has not had an addiction to drugs or alcohol	A non-first-generation college student (at least one of my parents or guardians has a bachelor’s degree or equivalent)	Someone who did not struggle academically in college	Not having a disability	I started my college career at the same 4-year institution from which I graduated	0	0	1	0	0	0	0	man	white	23-49	tenured
10	Man	man	0	White	Someone who does not have depression	Someone who does not have anxiety	midincome	Someone who has not had an addiction to drugs or alcohol	A non-first-generation college student (at least one of my parents or guardians has a bachelor’s degree or equivalent)	Someone who did not struggle academically in college	Not having a disability	I started my college career at the same 4-year institution from which I graduated	0	0	0	0	0	0	0	man	white	50+	tenured
100	Man	man	0	Hispanic, Latino/a, or of Spanish Origin	Someone who does not have depression	Someone who does not have anxiety	midincome	Someone who has not had an addiction to drugs or alcohol	A first-generation college student	Someone who did not struggle academically in college	Not having a disability	I started my college career at the same 4-year institution from which I graduated	0	0	0	1	0	0	0	man	peer	50+	tenured
1000	Man	man	0	Hispanic, Latino/a, or of Spanish Origin	Someone who does not have depression	Someone who does not have anxiety	lowincome	Someone who has not had an addiction to drugs or alcohol	A first-generation college student	Someone who did not struggle academically in college	Not having a disability	I transferred to a 4-year institution from a 2-year college, a community college, a junior college, or a technical college	0	0	1	1	0	0	1	man	peer	23-49	instructor
1001	Man	man	0	Asian	Someone who does not have depression	Someone who does not have anxiety	lowincome	Someone who has not had an addiction to drugs or alcohol	A first-generation college student	Someone who did not struggle academically in college	Not having a disability	I started my college career at the same 4-year institution from which I graduated	0	0	1	1	0	0	0	man	asian	23-49	tenuretrack
1002	Woman	woman	0	White	Someone who has or has had depression	Someone who has or has had anxiety	midincome	Someone who has not had an addiction to drugs or alcohol	A first-generation college student	Someone who did not struggle academically in college	Not having a disability	I started my college career at the same 4-year institution from which I graduated	1	1	0	1	0	0	0	woman	white	23-49	tenured
1003	Man	man	0	White	Someone who does not have depression	Someone who has or has had anxiety	midincome	Someone who has not had an addiction to drugs or alcohol	A first-generation college student	Someone who struggled academically in college	Not having a disability	I transferred to a 4-year institution from a 2-year college, a community college, a junior college, or a technical college	0	1	0	1	1	0	1	man	white	50+	tenured
1005	Woman	woman	0	White	Someone who does not have depression	Someone who has or has had anxiety	midincome	Someone who has not had an addiction to drugs or alcohol	A non-first-generation college student (at least one of my parents or guardians has a bachelor’s degree or equivalent)	Someone who struggled academically in college	Having a disability	I started my college career at the same 4-year institution from which I graduated	0	1	0	0	1	1	0	woman	white	23-49	tenuretrack
1006	Man	man	0	White	Someone who does not have depression	Someone who does not have anxiety	midincome	Someone who has not had an addiction to drugs or alcohol	A non-first-generation college student (at least one of my parents or guardians has a bachelor’s degree or equivalent)	Someone who did not struggle academically in college	Not having a disability	I started my college career at the same 4-year institution from which I graduated	0	0	0	0	0	0	0	man	white	50+	tenured
1007	Woman	woman	0	White	Someone who has or has had depression	Someone who has or has had anxiety	midincome	Someone who has not had an addiction to drugs or alcohol	A non-first-generation college student (at least one of my parents or guardians has a bachelor’s degree or equivalent)	Someone who did not struggle academically in college	Not having a disability	I started my college career at the same 4-year institution from which I graduated	1	1	0	0	0	0	0	woman	white	23-49	tenuretrack
1008	Man	man	1	White	Someone who has or has had depression	Someone who has or has had anxiety	upperincome	Someone who has not had an addiction to drugs or alcohol	A non-first-generation college student (at least one of my parents or guardians has a bachelor’s degree or equivalent)	Someone who struggled academically in college	Having a disability	I started my college career at the same 4-year institution from which I graduated	1	1	0	0	1	1	0	man	white	23-49	instructor
1009	Man	man	0	White	Someone who does not have depression	Someone who does not have anxiety	midincome	Someone who has not had an addiction to drugs or alcohol	A non-first-generation college student (at least one of my parents or guardians has a bachelor’s degree or equivalent)	Someone who did not struggle academically in college	Not having a disability	I started my college career at the same 4-year institution from which I graduated	0	0	0	0	0	0	0	man	white	23-49	instructor
101	Man	man	0	White	Someone who has or has had depression	Someone who has or has had anxiety	upperincome	Someone who has not had an addiction to drugs or alcohol	A non-first-generation college student (at least one of my parents or guardians has a bachelor’s degree or equivalent)	Someone who struggled academically in college	Not having a disability	I started my college career at the same 4-year institution from which I graduated	1	1	0	0	1	0	0	man	white	23-49	instructor
1010	Woman	woman	0	White	Someone who does not have depression	Someone who does not have anxiety	midincome	Someone who has not had an addiction to drugs or alcohol	A non-first-generation college student (at least one of my parents or guardians has a bachelor’s degree or equivalent)	Someone who did not struggle academically in college	Having a disability	I started my college career at the same 4-year institution from which I graduated	0	0	0	0	0	1	0	woman	white	23-49	tenuretrack
1011	Man	man	0	White	Someone who does not have depression	Someone who does not have anxiety	midincome	Someone who has not had an addiction to drugs or alcohol	A first-generation college student	Someone who did not struggle academically in college	Not having a disability	I started my college career at the same 4-year institution from which I graduated	0	0	0	1	0	0	0	man	white	23-49	instructor
1013	Man	man	0	White	Someone who has or has had depression	Someone who has or has had anxiety	lowincome	Someone who has not had an addiction to drugs or alcohol	A first-generation college student	Someone who did not struggle academically in college	Not having a disability	I started my college career at the same 4-year institution from which I graduated	1	1	1	1	0	0	0	man	white	23-49	instructor
1014	Woman	woman	0	White	Someone who does not have depression	Someone who has or has had anxiety	midincome	Someone who has not had an addiction to drugs or alcohol	A non-first-generation college student (at least one of my parents or guardians has a bachelor’s degree or equivalent)	Someone who did not struggle academically in college	Not having a disability	I started my college career at the same 4-year institution from which I graduated	0	1	0	0	0	0	0	woman	white	23-49	tenuretrack
1015	Man	man	0	White	Someone who has or has had depression	Someone who has or has had anxiety	midincome	Someone who has or has had an addiction to drugs or alcohol	A first-generation college student	Someone who did not struggle academically in college	Not having a disability	I transferred to a 4-year institution from another 4-year institution	1	1	0	1	0	0	0	man	white	23-49	tenuretrack
1016	Woman	woman	0	White	Someone who does not have depression	Someone who does not have anxiety	midincome	Someone who has not had an addiction to drugs or alcohol	A non-first-generation college student (at least one of my parents or guardians has a bachelor’s degree or equivalent)	Someone who did not struggle academically in college	Not having a disability	I started my college career at the same 4-year institution from which I graduated	0	0	0	0	0	0	0	woman	white	23-49	instructor
1017	Woman	woman	0	White	Someone who does not have depression	Someone who does not have anxiety	midincome	Someone who has not had an addiction to drugs or alcohol	A non-first-generation college student (at least one of my parents or guardians has a bachelor’s degree or equivalent)	Someone who did not struggle academically in college	Not having a disability	I started my college career at the same 4-year institution from which I graduated	0	0	0	0	0	0	0	woman	white	23-49	instructor
1019	Man	man	0	White	Someone who has or has had depression	Someone who has or has had anxiety	lowincome	Someone who has or has had an addiction to drugs or alcohol	A first-generation college student	Someone who did not struggle academically in college	Not having a disability	I started my college career at the same 4-year institution from which I graduated	1	1	1	1	0	0	0	man	white	23-49	tenured
102	Woman	woman	0	White	Someone who does not have depression	Someone who has or has had anxiety	midincome	Someone who has not had an addiction to drugs or alcohol	A non-first-generation college student (at least one of my parents or guardians has a bachelor’s degree or equivalent)	Someone who did not struggle academically in college	Not having a disability	I started my college career at the same 4-year institution from which I graduated	0	1	0	0	0	0	0	woman	white	23-49	tenuretrack
1020	Woman	woman	0	White	Someone who does not have depression	Someone who does not have anxiety	lowincome	Someone who has not had an addiction to drugs or alcohol	A non-first-generation college student (at least one of my parents or guardians has a bachelor’s degree or equivalent)	Someone who did not struggle academically in college	Not having a disability	I started my college career at the same 4-year institution from which I graduated	0	0	1	0	0	0	0	woman	white	50+	tenured
1021	Man	man	0	White	Someone who does not have depression	Someone who does not have anxiety	midincome	Someone who has not had an addiction to drugs or alcohol	A non-first-generation college student (at least one of my parents or guardians has a bachelor’s degree or equivalent)	Someone who did not struggle academically in college	Not having a disability	I started my college career at the same 4-year institution from which I graduated	0	0	0	0	0	0	0	man	white	50+	tenured
1022	Woman	woman	0	White	Someone who does not have depression	Someone who has or has had anxiety	midincome	Someone who has not had an addiction to drugs or alcohol	A first-generation college student	Someone who did not struggle academically in college	Not having a disability	If none of the above reflect your experience, please describe	0	1	0	1	0	0	0	woman	white	23-49	tenuretrack
1023	Woman	woman	0	White	Someone who does not have depression	Someone who does not have anxiety	midincome	Someone who has not had an addiction to drugs or alcohol	A non-first-generation college student (at least one of my parents or guardians has a bachelor’s degree or equivalent)	Someone who did not struggle academically in college	Not having a disability	I started my college career at the same 4-year institution from which I graduated	0	0	0	0	0	0	0	woman	white	50+	instructor
1024	Man	man	0	White	Someone who does not have depression	Decline to state	lowincome	Someone who has not had an addiction to drugs or alcohol	A first-generation college student	Someone who did not struggle academically in college	Not having a disability	I started my college career at the same 4-year institution from which I graduated	0	NA	1	1	0	0	0	man	white	23-49	instructor
1025		NA	NA	Decline to state	Decline to state	Decline to state	decline	Decline to state	Decline to state	Someone who did not struggle academically in college	Decline to state	I started my college career at the same 4-year institution from which I graduated	NA	NA	NA	NA	0	NA	0	NA	NA	50+	tenured
1026	Man	man	0	White	Someone who does not have depression	Someone who does not have anxiety	midincome	Someone who has not had an addiction to drugs or alcohol	A non-first-generation college student (at least one of my parents or guardians has a bachelor’s degree or equivalent)	Someone who did not struggle academically in college	Not having a disability	I started my college career at the same 4-year institution from which I graduated	0	0	0	0	0	0	0	man	white	23-49	instructor
1027	Man	man	0	White	Someone who does not have depression	Someone who does not have anxiety	lowincome	Someone who has not had an addiction to drugs or alcohol	A first-generation college student	Someone who struggled academically in college	Not having a disability	I started my college career at the same 4-year institution from which I graduated	0	0	1	1	1	0	0	man	white	23-49	tenured
1028	Woman	woman	0	White	Someone who has or has had depression	Someone who has or has had anxiety	midincome	Someone who has not had an addiction to drugs or alcohol	A non-first-generation college student (at least one of my parents or guardians has a bachelor’s degree or equivalent)	Someone who did not struggle academically in college	Having a disability	I started my college career at the same 4-year institution from which I graduated	1	1	0	0	0	1	0	woman	white	23-49	tenuretrack
1029	Woman	woman	0	White	Someone who has or has had depression	Someone who has or has had anxiety	upperincome	Someone who has not had an addiction to drugs or alcohol	A non-first-generation college student (at least one of my parents or guardians has a bachelor’s degree or equivalent)	Someone who did not struggle academically in college	Not having a disability	I started my college career at the same 4-year institution from which I graduated	1	1	0	0	0	0	0	woman	white	50+	tenured
103	Man	man	0	Black or African American	Someone who does not have depression	Someone who does not have anxiety	midincome	Someone who has not had an addiction to drugs or alcohol	A non-first-generation college student (at least one of my parents or guardians has a bachelor’s degree or equivalent)	Someone who did not struggle academically in college	Not having a disability	I started my college career at the same 4-year institution from which I graduated	0	0	0	0	0	0	0	man	peer	23-49	tenuretrack
1030	Man	man	0	White	Someone who has or has had depression	Someone who does not have anxiety	midincome	Someone who has not had an addiction to drugs or alcohol	A non-first-generation college student (at least one of my parents or guardians has a bachelor’s degree or equivalent)	Someone who did not struggle academically in college	Not having a disability	I started my college career at the same 4-year institution from which I graduated	1	0	0	0	0	0	0	man	white	50+	tenured
1031	Man	man	0	White	Someone who does not have depression	Someone who does not have anxiety	upperincome	Someone who has not had an addiction to drugs or alcohol	A non-first-generation college student (at least one of my parents or guardians has a bachelor’s degree or equivalent)	Someone who did not struggle academically in college	Not having a disability	I started my college career at the same 4-year institution from which I graduated	0	0	0	0	0	0	0	man	white	50+	instructor
1032	Woman	woman	0	White	Someone who does not have depression	Someone who does not have anxiety	midincome	Someone who has not had an addiction to drugs or alcohol	A first-generation college student	Someone who struggled academically in college	Not having a disability	I started my college career at the same 4-year institution from which I graduated	0	0	0	1	1	0	0	woman	white	50+	tenured
1033	Man	man	0	Hispanic, Latino/a, or of Spanish Origin	Someone who does not have depression	Someone who does not have anxiety	midincome	Someone who has not had an addiction to drugs or alcohol	A non-first-generation college student (at least one of my parents or guardians has a bachelor’s degree or equivalent)	Someone who did not struggle academically in college	Not having a disability	I started my college career at the same 4-year institution from which I graduated	0	0	0	0	0	0	0	man	peer	50+	tenured
1034	Man	man	0	White	Someone who does not have depression	Someone who does not have anxiety	midincome	Someone who has not had an addiction to drugs or alcohol	A first-generation college student	Someone who did not struggle academically in college	Not having a disability	I started my college career at the same 4-year institution from which I graduated	0	0	0	1	0	0	0	man	white	50+	tenured
1035	Woman	woman	0	White	Someone who has or has had depression	Someone who has or has had anxiety	lowincome	Someone who has not had an addiction to drugs or alcohol	A first-generation college student	Someone who did not struggle academically in college	Not having a disability	I transferred to a 4-year institution from a 2-year college, a community college, a junior college, or a technical college	1	1	1	1	0	0	1	woman	white	23-49	instructor
1036	Woman	woman	0	White	Someone who does not have depression	Someone who does not have anxiety	lowincome	Someone who has not had an addiction to drugs or alcohol	A first-generation college student	Someone who did not struggle academically in college	Not having a disability	I started my college career at the same 4-year institution from which I graduated	0	0	1	1	0	0	0	woman	white	50+	instructor
1037	Woman	woman	0	White	Someone who does not have depression	Someone who does not have anxiety	lowincome	Someone who has not had an addiction to drugs or alcohol	A first-generation college student	Someone who did not struggle academically in college	Having a disability	I started my college career at the same 4-year institution from which I graduated	0	0	1	1	0	1	0	woman	white	50+	tenured
1038	Man	man	0	White	Someone who does not have depression	Someone who has or has had anxiety	midincome	Someone who has not had an addiction to drugs or alcohol	A non-first-generation college student (at least one of my parents or guardians has a bachelor’s degree or equivalent)	Someone who did not struggle academically in college	Not having a disability	I started my college career at the same 4-year institution from which I graduated	0	1	0	0	0	0	0	man	white	23-49	tenured
1039	Woman	woman	0	Hispanic, Latino/a, or of Spanish Origin	Someone who does not have depression	Someone who does not have anxiety	upperincome	Someone who has not had an addiction to drugs or alcohol	A non-first-generation college student (at least one of my parents or guardians has a bachelor’s degree or equivalent)	Someone who did not struggle academically in college	Not having a disability	I started my college career at the same 4-year institution from which I graduated	0	0	0	0	0	0	0	woman	peer	23-49	tenured
104	Woman	woman	0	White	Someone who has or has had depression	Someone who has or has had anxiety	upperincome	Someone who has not had an addiction to drugs or alcohol	A non-first-generation college student (at least one of my parents or guardians has a bachelor’s degree or equivalent)	Someone who did not struggle academically in college	Not having a disability	I started my college career at the same 4-year institution from which I graduated	1	1	0	0	0	0	0	woman	white	50+	tenured
1040	Man	man	0	White	Someone who has or has had depression	Someone who has or has had anxiety	midincome	Decline to state	A non-first-generation college student (at least one of my parents or guardians has a bachelor’s degree or equivalent)	Someone who struggled academically in college	Not having a disability	I transferred to a 4-year institution from a 2-year college, a community college, a junior college, or a technical college	1	1	0	0	1	0	1	man	white	50+	instructor
1041	Man	man	0	Black or African American	Someone who does not have depression	Someone who does not have anxiety	midincome	Someone who has not had an addiction to drugs or alcohol	A first-generation college student	Someone who struggled academically in college	Not having a disability	I started my college career at the same 4-year institution from which I graduated	0	0	0	1	1	0	0	man	peer	50+	instructor
1042	Man	man	0	Black or African American	Someone who does not have depression	Someone who does not have anxiety	midincome	Someone who has not had an addiction to drugs or alcohol	A first-generation college student	Someone who did not struggle academically in college	Not having a disability	I transferred to a 4-year institution from another 4-year institution	0	0	0	1	0	0	0	man	peer	23-49	tenuretrack
1043	Man	man	0	White	Someone who does not have depression	Someone who does not have anxiety	midincome	Someone who has not had an addiction to drugs or alcohol	A non-first-generation college student (at least one of my parents or guardians has a bachelor’s degree or equivalent)	Someone who did not struggle academically in college	Not having a disability	I started my college career at the same 4-year institution from which I graduated	0	0	0	0	0	0	0	man	white	50+	tenured
1044	Woman	woman	0	White	Someone who does not have depression	Someone who does not have anxiety	midincome	Someone who has not had an addiction to drugs or alcohol	A non-first-generation college student (at least one of my parents or guardians has a bachelor’s degree or equivalent)	Someone who did not struggle academically in college	Not having a disability	I transferred to a 4-year institution from another 4-year institution	0	0	0	0	0	0	0	woman	white	50+	instructor
1045	Man	man	0	White	Someone who does not have depression	Someone who does not have anxiety	midincome	Someone who has not had an addiction to drugs or alcohol	A non-first-generation college student (at least one of my parents or guardians has a bachelor’s degree or equivalent)	Someone who did not struggle academically in college	Not having a disability	I started my college career at the same 4-year institution from which I graduated	0	0	0	0	0	0	0	man	white	50+	tenured
1046	Woman	woman	0	White	Someone who does not have depression	Someone who does not have anxiety	midincome	Someone who has not had an addiction to drugs or alcohol	A first-generation college student	Someone who did not struggle academically in college	Not having a disability	I started my college career at the same 4-year institution from which I graduated	0	0	0	1	0	0	0	woman	white	50+	tenured
1047	Woman	woman	0	White	Someone who has or has had depression	Someone who has or has had anxiety	lowincome	Someone who has not had an addiction to drugs or alcohol	A non-first-generation college student (at least one of my parents or guardians has a bachelor’s degree or equivalent)	Someone who struggled academically in college	Not having a disability	I transferred to a 4-year institution from a 2-year college, a community college, a junior college, or a technical college	1	1	1	0	1	0	1	woman	white	23-49	tenuretrack
1048	Woman	woman	1	White	Someone who has or has had depression	Someone who has or has had anxiety	lowincome	Someone who has not had an addiction to drugs or alcohol	A first-generation college student	Someone who did not struggle academically in college	Not having a disability	I started my college career at the same 4-year institution from which I graduated	1	1	1	1	0	0	0	woman	white	23-49	tenured
1049	Man	man	0	White	Someone who has or has had depression	Someone who has or has had anxiety	upperincome	Someone who has not had an addiction to drugs or alcohol	A non-first-generation college student (at least one of my parents or guardians has a bachelor’s degree or equivalent)	Someone who struggled academically in college	Not having a disability	I transferred to a 4-year institution from another 4-year institution	1	1	0	0	1	0	0	man	white	23-49	instructor
105	Woman	woman	0	White	Someone who does not have depression	Someone who has or has had anxiety	midincome	Someone who has not had an addiction to drugs or alcohol	A non-first-generation college student (at least one of my parents or guardians has a bachelor’s degree or equivalent)	Someone who did not struggle academically in college	Having a disability	I started my college career at the same 4-year institution from which I graduated	0	1	0	0	0	1	0	woman	white	23-49	tenuretrack
1050	Man	man	0	Hispanic, Latino/a, or of Spanish Origin	Someone who does not have depression	Someone who has or has had anxiety	midincome	Someone who has not had an addiction to drugs or alcohol	A non-first-generation college student (at least one of my parents or guardians has a bachelor’s degree or equivalent)	Someone who did not struggle academically in college	Not having a disability	I started my college career at the same 4-year institution from which I graduated	0	1	0	0	0	0	0	man	peer	23-49	tenured
1051	Man	man	0	White	Someone who does not have depression	Someone who has or has had anxiety	lowincome	Someone who has not had an addiction to drugs or alcohol	A first-generation college student	Someone who did not struggle academically in college	Not having a disability	I started my college career at the same 4-year institution from which I graduated	0	1	1	1	0	0	0	man	white	50+	tenured
1052	Man	man	0	White	Someone who does not have depression	Someone who does not have anxiety	lowincome	Someone who has not had an addiction to drugs or alcohol	A first-generation college student	Someone who did not struggle academically in college	Having a disability	I started my college career at the same 4-year institution from which I graduated	0	0	1	1	0	1	0	man	white	23-49	tenuretrack
1053	Man	man	0	White	Someone who does not have depression	Someone who does not have anxiety	midincome	Someone who has not had an addiction to drugs or alcohol	A first-generation college student	Someone who did not struggle academically in college	Not having a disability	I transferred to a 4-year institution from another 4-year institution	0	0	0	1	0	0	0	man	white	50+	instructor
1054	Man	man	0	White	Someone who does not have depression	Someone who does not have anxiety	midincome	Someone who has not had an addiction to drugs or alcohol	A non-first-generation college student (at least one of my parents or guardians has a bachelor’s degree or equivalent)	Someone who did not struggle academically in college	Not having a disability	I started my college career at the same 4-year institution from which I graduated	0	0	0	0	0	0	0	man	white	50+	tenured
1055	Man	man	1	White	Someone who does not have depression	Someone who has or has had anxiety	midincome	Someone who has not had an addiction to drugs or alcohol	A non-first-generation college student (at least one of my parents or guardians has a bachelor’s degree or equivalent)	Someone who did not struggle academically in college	Not having a disability	If none of the above reflect your experience, please describe	0	1	0	0	0	0	0	man	white	23-49	tenuretrack
1056	Man	man	0	White	Someone who has or has had depression	Someone who has or has had anxiety	lowincome	Someone who has not had an addiction to drugs or alcohol	A non-first-generation college student (at least one of my parents or guardians has a bachelor’s degree or equivalent)	Someone who did not struggle academically in college	Having a disability	I transferred to a 4-year institution from another 4-year institution	1	1	1	0	0	1	0	man	white	23-49	tenuretrack
1057	Woman	woman	0	White	Someone who does not have depression	Someone who has or has had anxiety	midincome	Someone who has not had an addiction to drugs or alcohol	A non-first-generation college student (at least one of my parents or guardians has a bachelor’s degree or equivalent)	Someone who did not struggle academically in college	Not having a disability	I started my college career at the same 4-year institution from which I graduated	0	1	0	0	0	0	0	woman	white	50+	tenured
1058	Man	man	0	White	Someone who does not have depression	Someone who does not have anxiety	midincome	Someone who has not had an addiction to drugs or alcohol	A first-generation college student	Someone who did not struggle academically in college	Not having a disability	I started my college career at the same 4-year institution from which I graduated	0	0	0	1	0	0	0	man	white	50+	instructor
1059	Woman	woman	0	White	Someone who does not have depression	Someone who does not have anxiety	midincome	Someone who has not had an addiction to drugs or alcohol	A non-first-generation college student (at least one of my parents or guardians has a bachelor’s degree or equivalent)	Someone who did not struggle academically in college	Not having a disability	I started my college career at the same 4-year institution from which I graduated	0	0	0	0	0	0	0	woman	white	23-49	instructor
106	Woman	woman	0	White	Someone who does not have depression	Someone who does not have anxiety	midincome	Someone who has not had an addiction to drugs or alcohol	A non-first-generation college student (at least one of my parents or guardians has a bachelor’s degree or equivalent)	Someone who did not struggle academically in college	Not having a disability	I started my college career at the same 4-year institution from which I graduated	0	0	0	0	0	0	0	woman	white	23-49	tenuretrack
1060	Woman	woman	0	White	Someone who does not have depression	Someone who has or has had anxiety	midincome	Someone who has not had an addiction to drugs or alcohol	A non-first-generation college student (at least one of my parents or guardians has a bachelor’s degree or equivalent)	Someone who struggled academically in college	Not having a disability	I started my college career at the same 4-year institution from which I graduated	0	1	0	0	1	0	0	woman	white	23-49	tenuretrack
1061	Man	man	0	White	Someone who has or has had depression	Someone who has or has had anxiety	lowincome	Someone who has not had an addiction to drugs or alcohol	A first-generation college student	Someone who struggled academically in college	Having a disability	I started my college career at the same 4-year institution from which I graduated	1	1	1	1	1	1	0	man	white	23-49	instructor
1062	Woman	woman	0	White	Someone who does not have depression	Someone who does not have anxiety	midincome	Someone who has not had an addiction to drugs or alcohol	A non-first-generation college student (at least one of my parents or guardians has a bachelor’s degree or equivalent)	Someone who did not struggle academically in college	Not having a disability	I started my college career at the same 4-year institution from which I graduated	0	0	0	0	0	0	0	woman	white	23-49	instructor
1063	Man	man	0	White	Someone who has or has had depression	Someone who has or has had anxiety	midincome	Someone who has not had an addiction to drugs or alcohol	A non-first-generation college student (at least one of my parents or guardians has a bachelor’s degree or equivalent)	Someone who struggled academically in college	Not having a disability	I transferred to a 4-year institution from another 4-year institution	1	1	0	0	1	0	0	man	white	50+	instructor
1064	Man	man	0	White	Someone who does not have depression	Someone who does not have anxiety	midincome	Someone who has not had an addiction to drugs or alcohol	A first-generation college student	Someone who did not struggle academically in college	Not having a disability	I started my college career at the same 4-year institution from which I graduated	0	0	0	1	0	0	0	man	white	50+	tenured
1065	Woman	woman	0	White	Someone who does not have depression	Someone who has or has had anxiety	midincome	Someone who has not had an addiction to drugs or alcohol	A first-generation college student	Someone who struggled academically in college	Not having a disability	I started my college career at the same 4-year institution from which I graduated	0	1	0	1	1	0	0	woman	white	23-49	instructor
1066	Man	man	0	White	Someone who does not have depression	Someone who does not have anxiety	decline	Someone who has not had an addiction to drugs or alcohol	A non-first-generation college student (at least one of my parents or guardians has a bachelor’s degree or equivalent)	Someone who did not struggle academically in college	Not having a disability	I started my college career at the same 4-year institution from which I graduated	0	0	NA	0	0	0	0	man	white	50+	tenured
1067	Woman	woman	1	White	Someone who has or has had depression	Someone who has or has had anxiety	upperincome	Someone who has not had an addiction to drugs or alcohol	A non-first-generation college student (at least one of my parents or guardians has a bachelor’s degree or equivalent)	Someone who did not struggle academically in college	Not having a disability	I started my college career at the same 4-year institution from which I graduated	1	1	0	0	0	0	0	woman	white	23-49	tenuretrack
1068	Woman	woman	1	White	Someone who has or has had depression	Someone who has or has had anxiety	midincome	Someone who has not had an addiction to drugs or alcohol	A non-first-generation college student (at least one of my parents or guardians has a bachelor’s degree or equivalent)	Someone who did not struggle academically in college	Not having a disability	I transferred to a 4-year institution from a 2-year college, a community college, a junior college, or a technical college	1	1	0	0	0	0	1	woman	white	50+	tenured
1069	Man	man	0	White	Someone who does not have depression	Someone who does not have anxiety	midincome	Someone who has not had an addiction to drugs or alcohol	A non-first-generation college student (at least one of my parents or guardians has a bachelor’s degree or equivalent)	Someone who did not struggle academically in college	Not having a disability	I started my college career at the same 4-year institution from which I graduated	0	0	0	0	0	0	0	man	white	50+	tenured
107	Man	man	0	Asian	Someone who does not have depression	Someone who does not have anxiety	midincome	Someone who has not had an addiction to drugs or alcohol	A first-generation college student	Someone who did not struggle academically in college	Not having a disability	I started my college career at the same 4-year institution from which I graduated	0	0	0	1	0	0	0	man	asian	50+	tenured
1070	Man	man	0	White	Someone who does not have depression	Someone who does not have anxiety	upperincome	Someone who has not had an addiction to drugs or alcohol	A non-first-generation college student (at least one of my parents or guardians has a bachelor’s degree or equivalent)	Someone who did not struggle academically in college	Not having a disability	I started my college career at the same 4-year institution from which I graduated	0	0	0	0	0	0	0	man	white	50+	instructor
1071	Man	man	0	White	Someone who does not have depression	Someone who does not have anxiety	midincome	Someone who has not had an addiction to drugs or alcohol	A non-first-generation college student (at least one of my parents or guardians has a bachelor’s degree or equivalent)	Someone who struggled academically in college	Not having a disability	I started my college career at the same 4-year institution from which I graduated	0	0	0	0	1	0	0	man	white	50+	instructor
1072	Gender-queer or non-binary	nb	1	White	Someone who does not have depression	Someone who does not have anxiety	midincome	Someone who has not had an addiction to drugs or alcohol	A non-first-generation college student (at least one of my parents or guardians has a bachelor’s degree or equivalent)	Someone who struggled academically in college	Not having a disability	I started my college career at the same 4-year institution from which I graduated	0	0	0	0	1	0	0	NA	white	23-49	tenuretrack
1073	Man	man	0	White	Someone who has or has had depression	Someone who does not have anxiety	upperincome	Someone who has not had an addiction to drugs or alcohol	A non-first-generation college student (at least one of my parents or guardians has a bachelor’s degree or equivalent)	Someone who did not struggle academically in college	Not having a disability	I started my college career at the same 4-year institution from which I graduated	1	0	0	0	0	0	0	man	white	50+	tenured
1075	Man	man	0	White	Someone who does not have depression	Someone who does not have anxiety	lowincome	Someone who has not had an addiction to drugs or alcohol	A first-generation college student	Someone who did not struggle academically in college	Decline to state	If none of the above reflect your experience, please describe	0	0	1	1	0	NA	0	man	white	50+	tenured
1076	Woman	woman	0	White	Someone who does not have depression	Someone who has or has had anxiety	midincome	Someone who has not had an addiction to drugs or alcohol	A non-first-generation college student (at least one of my parents or guardians has a bachelor’s degree or equivalent)	Someone who did not struggle academically in college	Not having a disability	I started my college career at the same 4-year institution from which I graduated	0	1	0	0	0	0	0	woman	white	50+	tenured
1077	Woman	woman	0	Asian	Someone who does not have depression	Someone who does not have anxiety	midincome	Someone who has not had an addiction to drugs or alcohol	A non-first-generation college student (at least one of my parents or guardians has a bachelor’s degree or equivalent)	Someone who did not struggle academically in college	Not having a disability	I started my college career at the same 4-year institution from which I graduated	0	0	0	0	0	0	0	woman	asian	23-49	instructor
1079	Man	man	0	White	Someone who does not have depression	Someone who has or has had anxiety	upperincome	Someone who has not had an addiction to drugs or alcohol	A non-first-generation college student (at least one of my parents or guardians has a bachelor’s degree or equivalent)	Someone who did not struggle academically in college	Not having a disability	I started my college career at the same 4-year institution from which I graduated	0	1	0	0	0	0	0	man	white	50+	instructor
108	Man	man	0	White	Someone who does not have depression	Someone who does not have anxiety	midincome	Someone who has not had an addiction to drugs or alcohol	A non-first-generation college student (at least one of my parents or guardians has a bachelor’s degree or equivalent)	Someone who struggled academically in college	Not having a disability	I started my college career at the same 4-year institution from which I graduated	0	0	0	0	1	0	0	man	white	23-49	instructor
1080	Woman	woman	0	Asian	Someone who does not have depression	Someone who does not have anxiety	midincome	Someone who has not had an addiction to drugs or alcohol	A non-first-generation college student (at least one of my parents or guardians has a bachelor’s degree or equivalent)	Someone who did not struggle academically in college	Not having a disability	I transferred to a 4-year institution from another 4-year institution	0	0	0	0	0	0	0	woman	asian	23-49	tenured
1081	Man	man	0	White	Someone who does not have depression	Someone who has or has had anxiety	midincome	Someone who has not had an addiction to drugs or alcohol	A non-first-generation college student (at least one of my parents or guardians has a bachelor’s degree or equivalent)	Someone who did not struggle academically in college	Not having a disability	I started my college career at the same 4-year institution from which I graduated	0	1	0	0	0	0	0	man	white	23-49	instructor
1082	Man	man	0	White	Someone who does not have depression	Someone who has or has had anxiety	midincome	Someone who has not had an addiction to drugs or alcohol	A non-first-generation college student (at least one of my parents or guardians has a bachelor’s degree or equivalent)	Someone who did not struggle academically in college	Not having a disability	I started my college career at the same 4-year institution from which I graduated	0	1	0	0	0	0	0	man	white	23-49	tenuretrack
1083	Woman	woman	0	Hispanic, Latino/a, or of Spanish Origin	Someone who has or has had depression	Someone who has or has had anxiety	lowincome	Someone who has not had an addiction to drugs or alcohol	A first-generation college student	Someone who struggled academically in college	Not having a disability	I started my college career at the same 4-year institution from which I graduated	1	1	1	1	1	0	0	woman	peer	50+	instructor
1084	Woman	woman	0	White	Someone who has or has had depression	Someone who does not have anxiety	midincome	Someone who has not had an addiction to drugs or alcohol	A non-first-generation college student (at least one of my parents or guardians has a bachelor’s degree or equivalent)	Someone who did not struggle academically in college	Not having a disability	I started my college career at the same 4-year institution from which I graduated	1	0	0	0	0	0	0	woman	white	23-49	tenured
1085	Woman	woman	0	White	Someone who does not have depression	Someone who does not have anxiety	lowincome	Someone who has not had an addiction to drugs or alcohol	A non-first-generation college student (at least one of my parents or guardians has a bachelor’s degree or equivalent)	Someone who did not struggle academically in college	Not having a disability	I started my college career at the same 4-year institution from which I graduated	0	0	1	0	0	0	0	woman	white	50+	instructor
1086	Man	man	0	White	Someone who does not have depression	Someone who does not have anxiety	midincome	Someone who has not had an addiction to drugs or alcohol	A non-first-generation college student (at least one of my parents or guardians has a bachelor’s degree or equivalent)	Someone who struggled academically in college	Not having a disability	I started my college career at the same 4-year institution from which I graduated	0	0	0	0	1	0	0	man	white	50+	tenured
1087	Woman	woman	0	White	Someone who does not have depression	Someone who does not have anxiety	lowincome	Someone who has not had an addiction to drugs or alcohol	A first-generation college student	Someone who did not struggle academically in college	Not having a disability	I transferred to a 4-year institution from another 4-year institution	0	0	1	1	0	0	0	woman	white	23-49	instructor
1089	Woman	woman	0	White	Someone who does not have depression	Someone who does not have anxiety	midincome	Someone who has not had an addiction to drugs or alcohol	A non-first-generation college student (at least one of my parents or guardians has a bachelor’s degree or equivalent)	Someone who did not struggle academically in college	Not having a disability	I transferred to a 4-year institution from another 4-year institution	0	0	0	0	0	0	0	woman	white	23-49	instructor
109	Man	man	0	White	Someone who does not have depression	Someone who does not have anxiety	lowincome	Someone who has not had an addiction to drugs or alcohol	A first-generation college student	Someone who did not struggle academically in college	Not having a disability	I started my college career at the same 4-year institution from which I graduated	0	0	1	1	0	0	0	man	white	50+	tenured
1090	Woman	woman	0	White	Someone who does not have depression	Someone who has or has had anxiety	upperincome	Someone who has not had an addiction to drugs or alcohol	A non-first-generation college student (at least one of my parents or guardians has a bachelor’s degree or equivalent)	Someone who struggled academically in college	Not having a disability	I started my college career at the same 4-year institution from which I graduated	0	1	0	0	1	0	0	woman	white	23-49	instructor
1092	Woman	woman	0	Other (including multiracial), please describe	Someone who has or has had depression	Someone who has or has had anxiety	lowincome	Someone who has not had an addiction to drugs or alcohol	A first-generation college student	Someone who struggled academically in college	Not having a disability	I started my college career at the same 4-year institution from which I graduated	1	1	1	1	1	0	0	woman	NA	23-49	tenuretrack
1093	Woman	woman	0	White	Someone who has or has had depression	Someone who has or has had anxiety	midincome	Someone who has not had an addiction to drugs or alcohol	A non-first-generation college student (at least one of my parents or guardians has a bachelor’s degree or equivalent)	Someone who did not struggle academically in college	Having a disability	I started my college career at the same 4-year institution from which I graduated	1	1	0	0	0	1	0	woman	white	23-49	instructor
1094		NA	NA										NA	NA	NA	NA	NA	NA	NA	NA	NA	NA	tenuretrack
1095		NA	NA										NA	NA	NA	NA	NA	NA	NA	NA	NA	NA	tenuretrack
1096	Woman	woman	0	White	Someone who does not have depression	Someone who has or has had anxiety	midincome	Someone who has not had an addiction to drugs or alcohol	A non-first-generation college student (at least one of my parents or guardians has a bachelor’s degree or equivalent)	Someone who did not struggle academically in college	Not having a disability	I started my college career at the same 4-year institution from which I graduated	0	1	0	0	0	0	0	woman	white	NA	tenured
1097	Man	man	0	Decline to state	Decline to state	Decline to state	decline	Decline to state	Decline to state	Decline to state	Decline to state	Decline to state	NA	NA	NA	NA	NA	NA	NA	man	NA	NA	tenured
1098	Man	man	0	White	Someone who has or has had depression	Someone who has or has had anxiety	midincome	Someone who has not had an addiction to drugs or alcohol	A non-first-generation college student (at least one of my parents or guardians has a bachelor’s degree or equivalent)	Someone who did not struggle academically in college	Having a disability	I started my college career at the same 4-year institution from which I graduated	1	1	0	0	0	1	0	man	white	NA	tenuretrack
1099		NA	NA										NA	NA	NA	NA	NA	NA	NA	NA	NA	NA	tenured
11	Man	man	0	Hispanic, Latino/a, or of Spanish Origin	Someone who does not have depression	Someone who has or has had anxiety	lowincome	Someone who has not had an addiction to drugs or alcohol	A non-first-generation college student (at least one of my parents or guardians has a bachelor’s degree or equivalent)	Someone who did not struggle academically in college	Not having a disability	I started my college career at the same 4-year institution from which I graduated	0	1	1	0	0	0	0	man	peer	50+	tenured
110	Man	man	1	White	Someone who does not have depression	Someone who has or has had anxiety	decline	Someone who has not had an addiction to drugs or alcohol	Decline to state	Someone who did not struggle academically in college	Not having a disability	I started my college career at the same 4-year institution from which I graduated	0	1	NA	NA	0	0	0	man	white	23-49	tenured
1100	Woman	woman	0										NA	NA	NA	NA	NA	NA	NA	woman	NA	NA	tenured
1101	Man	man	0	White	Someone who does not have depression	Someone who does not have anxiety	midincome	Someone who has not had an addiction to drugs or alcohol	A first-generation college student	Someone who did not struggle academically in college	Not having a disability	I transferred to a 4-year institution from another 4-year institution	0	0	0	1	0	0	0	man	white	NA	instructor
1102	Man	man	0	White	Someone who does not have depression	Someone who does not have anxiety	midincome	Someone who has not had an addiction to drugs or alcohol	A non-first-generation college student (at least one of my parents or guardians has a bachelor’s degree or equivalent)	Someone who did not struggle academically in college	Not having a disability	I started my college career at the same 4-year institution from which I graduated	0	0	0	0	0	0	0	man	white	NA	tenured
1103	Man	man	0	White	Someone who does not have depression	Someone who does not have anxiety	midincome	Someone who has not had an addiction to drugs or alcohol	A non-first-generation college student (at least one of my parents or guardians has a bachelor’s degree or equivalent)	Someone who did not struggle academically in college	Not having a disability	I started my college career at the same 4-year institution from which I graduated	0	0	0	0	0	0	0	man	white	23-49	tenured
1104	Man	man	0										NA	NA	NA	NA	NA	NA	NA	man	NA	NA	tenured
1106	Man	man	0	Other (including multiracial), please describe	Decline to state	Someone who has or has had anxiety	midincome	Someone who has not had an addiction to drugs or alcohol	A non-first-generation college student (at least one of my parents or guardians has a bachelor’s degree or equivalent)	Someone who struggled academically in college	Having a disability	I transferred to a 4-year institution from another 4-year institution	NA	1	0	0	1	1	0	man	NA	NA	tenured
1107	Man	man	0	White	Someone who does not have depression	Someone who does not have anxiety	lowincome	Someone who has not had an addiction to drugs or alcohol	A first-generation college student	Someone who did not struggle academically in college	Not having a disability	I started my college career at the same 4-year institution from which I graduated	0	0	1	1	0	0	0	man	white	NA	tenured
1108	Man	man	0	White	Someone who does not have depression	Someone who does not have anxiety	midincome	Someone who has not had an addiction to drugs or alcohol	A non-first-generation college student (at least one of my parents or guardians has a bachelor’s degree or equivalent)	Someone who did not struggle academically in college	Not having a disability	I started my college career at the same 4-year institution from which I graduated	0	0	0	0	0	0	0	man	white	NA	tenured
1109	Woman	woman	0										NA	NA	NA	NA	NA	NA	NA	woman	NA	NA	instructor
111	Man	man	0	Asian	Decline to state	Decline to state	lowincome	Someone who has not had an addiction to drugs or alcohol	A non-first-generation college student (at least one of my parents or guardians has a bachelor’s degree or equivalent)	Someone who did not struggle academically in college	Not having a disability	I started my college career at the same 4-year institution from which I graduated	NA	NA	1	0	0	0	0	man	asian	50+	tenured
1110	Decline to state	NA	NA	Decline to state	Decline to state	Decline to state	decline	Decline to state	A non-first-generation college student (at least one of my parents or guardians has a bachelor’s degree or equivalent)	Someone who did not struggle academically in college	Not having a disability	I started my college career at the same 4-year institution from which I graduated	NA	NA	NA	0	0	0	0	NA	NA	NA	tenured
1111	Woman	woman	0	White	Someone who does not have depression	Someone who does not have anxiety	midincome	Someone who has not had an addiction to drugs or alcohol	A non-first-generation college student (at least one of my parents or guardians has a bachelor’s degree or equivalent)	Someone who did not struggle academically in college	Not having a disability	I started my college career at the same 4-year institution from which I graduated	0	0	0	0	0	0	0	woman	white	NA	instructor
1112	Woman	woman	0	Hispanic, Latino/a, or of Spanish Origin	Someone who does not have depression	Someone who does not have anxiety	lowincome	Someone who has not had an addiction to drugs or alcohol	A first-generation college student	Someone who did not struggle academically in college	Not having a disability	I started my college career at the same 4-year institution from which I graduated	0	0	1	1	0	0	0	woman	peer	NA	tenured
1113	Man	man	0	White	Someone who does not have depression	Someone who does not have anxiety	lowincome	Someone who has not had an addiction to drugs or alcohol	A non-first-generation college student (at least one of my parents or guardians has a bachelor’s degree or equivalent)	Someone who did not struggle academically in college	Not having a disability	I started my college career at the same 4-year institution from which I graduated	0	0	1	0	0	0	0	man	white	NA	tenured
1115	Man	man	0	White	Someone who has or has had depression	Someone who has or has had anxiety	midincome	Someone who has not had an addiction to drugs or alcohol	A non-first-generation college student (at least one of my parents or guardians has a bachelor’s degree or equivalent)	Someone who did not struggle academically in college	Not having a disability	I transferred to a 4-year institution from a 2-year college, a community college, a junior college, or a technical college	1	1	0	0	0	0	1	man	white	NA	tenured
1116		NA	NA										NA	NA	NA	NA	NA	NA	NA	NA	NA	NA	tenured
1117	Man	man	0	White	Someone who has or has had depression	Someone who does not have anxiety	upperincome	Someone who has or has had an addiction to drugs or alcohol	A non-first-generation college student (at least one of my parents or guardians has a bachelor’s degree or equivalent)	Someone who did not struggle academically in college	Not having a disability	I started my college career at the same 4-year institution from which I graduated	1	0	0	0	0	0	0	man	white	NA	tenured
1118	Woman	woman	0	Asian	Someone who does not have depression	Someone who has or has had anxiety	midincome	Someone who has not had an addiction to drugs or alcohol	A first-generation college student	Someone who did not struggle academically in college	Not having a disability	I started my college career at the same 4-year institution from which I graduated	0	1	0	1	0	0	0	woman	asian	NA	tenuretrack
1119		NA	NA										NA	NA	NA	NA	NA	NA	NA	NA	NA	NA	instructor
112	Man	man	0	White	Someone who does not have depression	Someone who does not have anxiety	midincome	Someone who has not had an addiction to drugs or alcohol	A first-generation college student	Someone who did not struggle academically in college	Not having a disability	I started my college career at the same 4-year institution from which I graduated	0	0	0	1	0	0	0	man	white	50+	tenured
1120	Man	man	NA										NA	NA	NA	NA	NA	NA	NA	man	NA	NA	tenured
1121	Woman	woman	0	White	Someone who does not have depression	Someone who does not have anxiety	midincome	Someone who has not had an addiction to drugs or alcohol	A non-first-generation college student (at least one of my parents or guardians has a bachelor’s degree or equivalent)	Someone who did not struggle academically in college	Not having a disability	I started my college career at the same 4-year institution from which I graduated	0	0	0	0	0	0	0	woman	white	NA	tenured
1122	Woman	woman	0										NA	NA	NA	NA	NA	NA	NA	woman	NA	NA	tenured
1123	Man	man	0	White	Decline to state	Someone who has or has had anxiety	midincome	Someone who has not had an addiction to drugs or alcohol	A non-first-generation college student (at least one of my parents or guardians has a bachelor’s degree or equivalent)	Someone who did not struggle academically in college	Not having a disability	Decline to state	NA	1	0	0	0	0	NA	man	white	NA	tenured
1124	Man	man	0	White	Someone who does not have depression	Someone who does not have anxiety	midincome	Someone who has not had an addiction to drugs or alcohol	A first-generation college student	Someone who did not struggle academically in college	Not having a disability	I started my college career at the same 4-year institution from which I graduated	0	0	0	1	0	0	0	man	white	NA	instructor
1125	Woman	woman	0	Other (including multiracial), please describe	Decline to state	Someone who has or has had anxiety	midincome	Someone who has not had an addiction to drugs or alcohol	A non-first-generation college student (at least one of my parents or guardians has a bachelor’s degree or equivalent)	Someone who struggled academically in college	Not having a disability	I started my college career at the same 4-year institution from which I graduated	NA	1	0	0	1	0	0	woman	NA	NA	instructor
1126	Woman	woman	0										NA	NA	NA	NA	NA	NA	NA	woman	NA	NA	tenuretrack
1127		NA	NA										NA	NA	NA	NA	NA	NA	NA	NA	NA	NA	instructor
1128	Man	man	0	Asian	Decline to state	Someone who has or has had anxiety	lowincome	Someone who has not had an addiction to drugs or alcohol	A non-first-generation college student (at least one of my parents or guardians has a bachelor’s degree or equivalent)	Someone who did not struggle academically in college	Not having a disability	I started my college career at the same 4-year institution from which I graduated	NA	1	1	0	0	0	0	man	asian	NA	tenuretrack
1129	Woman	woman	0	White	Someone who does not have depression	Someone who does not have anxiety	midincome	Someone who has not had an addiction to drugs or alcohol	A non-first-generation college student (at least one of my parents or guardians has a bachelor’s degree or equivalent)	Someone who did not struggle academically in college	Not having a disability	I started my college career at the same 4-year institution from which I graduated	0	0	0	0	0	0	0	woman	white	23-49	instructor
113	Man	man	0	Decline to state	Decline to state	Decline to state	decline	Decline to state	Decline to state	Decline to state	Decline to state	Decline to state	NA	NA	NA	NA	NA	NA	NA	man	NA	NA	tenured
1130	Woman	woman	0	Asian	Someone who does not have depression	Someone who does not have anxiety	midincome	Someone who has not had an addiction to drugs or alcohol	A non-first-generation college student (at least one of my parents or guardians has a bachelor’s degree or equivalent)	Someone who struggled academically in college	Not having a disability	I started my college career at the same 4-year institution from which I graduated	0	0	0	0	1	0	0	woman	asian	NA	tenured
1131	Woman	woman	0	Asian	Someone who does not have depression	Someone who does not have anxiety	upperincome	Someone who has not had an addiction to drugs or alcohol	A non-first-generation college student (at least one of my parents or guardians has a bachelor’s degree or equivalent)	Someone who did not struggle academically in college	Not having a disability	I transferred to a 4-year institution from another 4-year institution	0	0	0	0	0	0	0	woman	asian	50+	tenured
1132	Woman	woman	0	Hispanic, Latino/a, or of Spanish Origin	Someone who does not have depression	Decline to state	midincome	Someone who has not had an addiction to drugs or alcohol	A non-first-generation college student (at least one of my parents or guardians has a bachelor’s degree or equivalent)	Someone who did not struggle academically in college	Decline to state	I started my college career at the same 4-year institution from which I graduated	0	NA	0	0	0	NA	0	woman	peer	23-49	tenuretrack
1133	Man	man	0	Asian	Someone who does not have depression	Someone who has or has had anxiety	midincome	Someone who has not had an addiction to drugs or alcohol	A non-first-generation college student (at least one of my parents or guardians has a bachelor’s degree or equivalent)	Someone who did not struggle academically in college	Not having a disability	I started my college career at the same 4-year institution from which I graduated	0	1	0	0	0	0	0	man	asian	50+	tenured
1134	Man	man	0	White	Someone who does not have depression	Someone who has or has had anxiety	midincome	Someone who has not had an addiction to drugs or alcohol	A first-generation college student	Someone who struggled academically in college	Not having a disability	I started my college career at the same 4-year institution from which I graduated	0	1	0	1	1	0	0	man	white	NA	tenured
1135	Man	man	0	Asian	Someone who does not have depression	Someone who does not have anxiety	decline	Someone who has not had an addiction to drugs or alcohol	Decline to state	Someone who did not struggle academically in college	Not having a disability	I started my college career at the same 4-year institution from which I graduated	0	0	NA	NA	0	0	0	man	asian	NA	tenured
1136	Man	man	0	White	Someone who does not have depression	Someone who has or has had anxiety	midincome	Someone who has not had an addiction to drugs or alcohol	A non-first-generation college student (at least one of my parents or guardians has a bachelor’s degree or equivalent)	Someone who did not struggle academically in college	Not having a disability	I started my college career at the same 4-year institution from which I graduated	0	1	0	0	0	0	0	man	white	23-49	tenuretrack
1137	Woman	woman	0	White	Someone who has or has had depression	Someone who has or has had anxiety	midincome	Someone who has not had an addiction to drugs or alcohol	A non-first-generation college student (at least one of my parents or guardians has a bachelor’s degree or equivalent)	Someone who did not struggle academically in college	Having a disability	I started my college career at the same 4-year institution from which I graduated	1	1	0	0	0	1	0	woman	white	50+	instructor
1139	Man	man	0	White	Someone who does not have depression	Someone who does not have anxiety	midincome	Someone who has not had an addiction to drugs or alcohol	A first-generation college student	Someone who did not struggle academically in college	Not having a disability	If none of the above reflect your experience, please describe	0	0	0	1	0	0	0	man	white	23-49	tenured
114	Man	man	0	White	Someone who has or has had depression	Someone who has or has had anxiety	midincome	Someone who has not had an addiction to drugs or alcohol	A non-first-generation college student (at least one of my parents or guardians has a bachelor’s degree or equivalent)	Someone who did not struggle academically in college	Not having a disability	I started my college career at the same 4-year institution from which I graduated	1	1	0	0	0	0	0	man	white	23-49	tenuretrack
1140	Woman	woman	0	White	Someone who does not have depression	Someone who does not have anxiety	upperincome	Someone who has not had an addiction to drugs or alcohol	A non-first-generation college student (at least one of my parents or guardians has a bachelor’s degree or equivalent)	Someone who did not struggle academically in college	Having a disability	I started my college career at the same 4-year institution from which I graduated	0	0	0	0	0	1	0	woman	white	50+	instructor
1141	Woman	woman	0	White	Someone who does not have depression	Someone who does not have anxiety	midincome	Someone who has not had an addiction to drugs or alcohol	A non-first-generation college student (at least one of my parents or guardians has a bachelor’s degree or equivalent)	Someone who did not struggle academically in college	Not having a disability	I transferred to a 4-year institution from a 2-year college, a community college, a junior college, or a technical college	0	0	0	0	0	0	1	woman	white	23-49	tenured
1142		NA	NA										NA	NA	NA	NA	NA	NA	NA	NA	NA	NA	instructor
1143	Woman	woman	0	White	Someone who does not have depression	Someone who has or has had anxiety	midincome	Someone who has not had an addiction to drugs or alcohol	A non-first-generation college student (at least one of my parents or guardians has a bachelor’s degree or equivalent)	Someone who did not struggle academically in college	Not having a disability	I started my college career at the same 4-year institution from which I graduated	0	1	0	0	0	0	0	woman	white	50+	tenured
1144	Man	man	0	White	Someone who does not have depression	Someone who does not have anxiety	midincome	Someone who has not had an addiction to drugs or alcohol	A first-generation college student	Someone who did not struggle academically in college	Not having a disability	I started my college career at the same 4-year institution from which I graduated	0	0	0	1	0	0	0	man	white	50+	tenured
1145	Woman	woman	0	Other (including multiracial), please describe	Someone who has or has had depression	Someone who has or has had anxiety	midincome	Someone who has not had an addiction to drugs or alcohol	A non-first-generation college student (at least one of my parents or guardians has a bachelor’s degree or equivalent)	Someone who did not struggle academically in college	Not having a disability	I started my college career at the same 4-year institution from which I graduated	1	1	0	0	0	0	0	woman	NA	NA	tenured
1147	Woman	woman	0	White	Someone who does not have depression	Someone who does not have anxiety	lowincome	Someone who has not had an addiction to drugs or alcohol	A non-first-generation college student (at least one of my parents or guardians has a bachelor’s degree or equivalent)	Someone who did not struggle academically in college	Not having a disability	I started my college career at the same 4-year institution from which I graduated	0	0	1	0	0	0	0	woman	white	23-49	tenured
1148	Man	man	0	White	Someone who does not have depression	Someone who does not have anxiety	midincome	Someone who has or has had an addiction to drugs or alcohol	A non-first-generation college student (at least one of my parents or guardians has a bachelor’s degree or equivalent)	Someone who struggled academically in college	Not having a disability	I transferred to a 4-year institution from another 4-year institution	0	0	0	0	1	0	0	man	white	50+	tenured
1149	Woman	woman	0	Asian	Someone who does not have depression	Someone who does not have anxiety	upperincome	Someone who has not had an addiction to drugs or alcohol	A non-first-generation college student (at least one of my parents or guardians has a bachelor’s degree or equivalent)	Someone who did not struggle academically in college	Not having a disability	I started my college career at the same 4-year institution from which I graduated	0	0	0	0	0	0	0	woman	asian	23-49	tenuretrack
115	Man	man	0	Asian	Someone who has or has had depression	Someone who does not have anxiety	midincome	Someone who has not had an addiction to drugs or alcohol	A first-generation college student	Someone who did not struggle academically in college	Not having a disability	I started my college career at the same 4-year institution from which I graduated	1	0	0	1	0	0	0	man	asian	23-49	instructor
1150	Woman	woman	0	White	Someone who does not have depression	Someone who does not have anxiety	midincome	Someone who has not had an addiction to drugs or alcohol	A non-first-generation college student (at least one of my parents or guardians has a bachelor’s degree or equivalent)	Someone who did not struggle academically in college	Not having a disability	I started my college career at the same 4-year institution from which I graduated	0	0	0	0	0	0	0	woman	white	NA	instructor
1151	Woman	woman	1	White	Someone who has or has had depression	Someone who has or has had anxiety	midincome	Someone who has not had an addiction to drugs or alcohol	A non-first-generation college student (at least one of my parents or guardians has a bachelor’s degree or equivalent)	Someone who did not struggle academically in college	Not having a disability	I started my college career at the same 4-year institution from which I graduated	1	1	0	0	0	0	0	woman	white	23-49	tenuretrack
1152	Woman	woman	0	Asian	Someone who does not have depression	Someone who does not have anxiety	midincome	Someone who has not had an addiction to drugs or alcohol	A non-first-generation college student (at least one of my parents or guardians has a bachelor’s degree or equivalent)	Someone who did not struggle academically in college	Not having a disability	I started my college career at the same 4-year institution from which I graduated	0	0	0	0	0	0	0	woman	asian	23-49	instructor
1154	Man	man	0	White	Someone who does not have depression	Someone who does not have anxiety	lowincome	Someone who has not had an addiction to drugs or alcohol	A first-generation college student	Someone who did not struggle academically in college	Not having a disability	I transferred to a 4-year institution from a 2-year college, a community college, a junior college, or a technical college	0	0	1	1	0	0	1	man	white	50+	tenured
1155	Man	man	0	White	Someone who does not have depression	Someone who does not have anxiety	midincome	Someone who has not had an addiction to drugs or alcohol	A non-first-generation college student (at least one of my parents or guardians has a bachelor’s degree or equivalent)	Someone who did not struggle academically in college	Not having a disability	I transferred to a 4-year institution from another 4-year institution	0	0	0	0	0	0	0	man	white	50+	instructor
1156	Man	man	0	White	Someone who does not have depression	Someone who does not have anxiety	lowincome	Someone who has not had an addiction to drugs or alcohol	A first-generation college student	Someone who struggled academically in college	Not having a disability	I started my college career at the same 4-year institution from which I graduated	0	0	1	1	1	0	0	man	white	50+	tenured
1157	Woman	woman	0	White	Someone who does not have depression	Someone who has or has had anxiety	midincome	Someone who has not had an addiction to drugs or alcohol	A non-first-generation college student (at least one of my parents or guardians has a bachelor’s degree or equivalent)	Someone who did not struggle academically in college	Not having a disability	I started my college career at the same 4-year institution from which I graduated	0	1	0	0	0	0	0	woman	white	23-49	tenuretrack
1158	Woman	woman	0	Asian	Someone who does not have depression	Someone who does not have anxiety	midincome	Someone who has not had an addiction to drugs or alcohol	A non-first-generation college student (at least one of my parents or guardians has a bachelor’s degree or equivalent)	Someone who did not struggle academically in college	Not having a disability	I transferred to a 4-year institution from another 4-year institution	0	0	0	0	0	0	0	woman	asian	50+	tenured
116	Woman	woman	0	White	Someone who does not have depression	Someone who does not have anxiety	midincome	Someone who has not had an addiction to drugs or alcohol	A non-first-generation college student (at least one of my parents or guardians has a bachelor’s degree or equivalent)	Someone who did not struggle academically in college	Not having a disability	I started my college career at the same 4-year institution from which I graduated	0	0	0	0	0	0	0	woman	white	23-49	instructor
1160	Man	man	0	White	Someone who has or has had depression	Someone who has or has had anxiety	midincome	Someone who has not had an addiction to drugs or alcohol	A non-first-generation college student (at least one of my parents or guardians has a bachelor’s degree or equivalent)	Someone who did not struggle academically in college	Not having a disability	I started my college career at the same 4-year institution from which I graduated	1	1	0	0	0	0	0	man	white	23-49	tenured
1161	Man	man	0	White	Someone who does not have depression	Someone who does not have anxiety	lowincome	Someone who has not had an addiction to drugs or alcohol	A non-first-generation college student (at least one of my parents or guardians has a bachelor’s degree or equivalent)	Someone who struggled academically in college	Not having a disability	I transferred to a 4-year institution from another 4-year institution	0	0	1	0	1	0	0	man	white	50+	tenured
1163	Woman	woman	0	White	Someone who has or has had depression	Someone who has or has had anxiety	upperincome	Someone who has or has had an addiction to drugs or alcohol	A non-first-generation college student (at least one of my parents or guardians has a bachelor’s degree or equivalent)	Someone who did not struggle academically in college	Not having a disability	I started my college career at the same 4-year institution from which I graduated	1	1	0	0	0	0	0	woman	white	23-49	tenuretrack
1164	Man	man	0	Asian	Someone who does not have depression	Someone who does not have anxiety	midincome	Someone who has not had an addiction to drugs or alcohol	A non-first-generation college student (at least one of my parents or guardians has a bachelor’s degree or equivalent)	Someone who did not struggle academically in college	Not having a disability	I transferred to a 4-year institution from a 2-year college, a community college, a junior college, or a technical college	0	0	0	0	0	0	1	man	asian	23-49	tenured
1165	Man	man	0	White	Someone who does not have depression	Someone who does not have anxiety	midincome	Someone who has not had an addiction to drugs or alcohol	A non-first-generation college student (at least one of my parents or guardians has a bachelor’s degree or equivalent)	Someone who did not struggle academically in college	Not having a disability	I started my college career at the same 4-year institution from which I graduated	0	0	0	0	0	0	0	man	white	23-49	tenured
1166	Man	man	0	Asian	Someone who does not have depression	Someone who does not have anxiety	midincome	Someone who has not had an addiction to drugs or alcohol	A non-first-generation college student (at least one of my parents or guardians has a bachelor’s degree or equivalent)	Someone who did not struggle academically in college	Not having a disability	I started my college career at the same 4-year institution from which I graduated	0	0	0	0	0	0	0	man	asian	50+	instructor
1167	Man	man	0	Asian	Someone who does not have depression	Someone who does not have anxiety	midincome	Someone who has not had an addiction to drugs or alcohol	A non-first-generation college student (at least one of my parents or guardians has a bachelor’s degree or equivalent)	Someone who did not struggle academically in college	Not having a disability	I started my college career at the same 4-year institution from which I graduated	0	0	0	0	0	0	0	man	asian	50+	tenuretrack
1168	Man	man	0	White	Someone who does not have depression	Someone who does not have anxiety	midincome	Someone who has not had an addiction to drugs or alcohol	A first-generation college student	Someone who struggled academically in college	Not having a disability	I started my college career at the same 4-year institution from which I graduated	0	0	0	1	1	0	0	man	white	50+	tenured
1169	Man	man	0	Other (including multiracial), please describe	Someone who does not have depression	Decline to state	lowincome	Someone who has not had an addiction to drugs or alcohol	A first-generation college student	Someone who struggled academically in college	Decline to state	I started my college career at the same 4-year institution from which I graduated	0	NA	1	1	1	NA	0	man	NA	23-49	tenuretrack
117	Woman	woman	0	White	Someone who does not have depression	Someone who does not have anxiety	lowincome	Someone who has not had an addiction to drugs or alcohol	A non-first-generation college student (at least one of my parents or guardians has a bachelor’s degree or equivalent)	Someone who did not struggle academically in college	Not having a disability	I started my college career at the same 4-year institution from which I graduated	0	0	1	0	0	0	0	woman	white	23-49	instructor
1171	Man	man	0	Other (including multiracial), please describe	Someone who has or has had depression	Someone who has or has had anxiety	midincome	Someone who has not had an addiction to drugs or alcohol	A non-first-generation college student (at least one of my parents or guardians has a bachelor’s degree or equivalent)	Someone who did not struggle academically in college	Not having a disability	I started my college career at the same 4-year institution from which I graduated	1	1	0	0	0	0	0	man	NA	23-49	tenuretrack
1172	Man	man	0	Asian	Someone who does not have depression	Someone who does not have anxiety	midincome	Someone who has not had an addiction to drugs or alcohol	A first-generation college student	Someone who did not struggle academically in college	Not having a disability	I started my college career at the same 4-year institution from which I graduated	0	0	0	1	0	0	0	man	asian	50+	tenured
1173	Man	man	0	Hispanic, Latino/a, or of Spanish Origin	Someone who does not have depression	Someone who does not have anxiety	midincome	Someone who has not had an addiction to drugs or alcohol	A non-first-generation college student (at least one of my parents or guardians has a bachelor’s degree or equivalent)	Someone who did not struggle academically in college	Not having a disability	I started my college career at the same 4-year institution from which I graduated	0	0	0	0	0	0	0	man	peer	23-49	tenured
1174	Woman	woman	0	White	Someone who has or has had depression	Someone who has or has had anxiety	lowincome	Someone who has not had an addiction to drugs or alcohol	A first-generation college student	Someone who did not struggle academically in college	Not having a disability	I started my college career at the same 4-year institution from which I graduated	1	1	1	1	0	0	0	woman	white	50+	tenured
1175	Man	man	1	White	Someone who does not have depression	Someone who does not have anxiety	midincome	Someone who has not had an addiction to drugs or alcohol	A first-generation college student	Someone who did not struggle academically in college	Not having a disability	I started my college career at the same 4-year institution from which I graduated	0	0	0	1	0	0	0	man	white	50+	tenured
1176	Man	man	1	White	Someone who has or has had depression	Someone who has or has had anxiety	midincome	Someone who has not had an addiction to drugs or alcohol	A non-first-generation college student (at least one of my parents or guardians has a bachelor’s degree or equivalent)	Someone who did not struggle academically in college	Not having a disability	I started my college career at the same 4-year institution from which I graduated	1	1	0	0	0	0	0	man	white	23-49	tenuretrack
1177	Woman	woman	0	Asian	Decline to state	Decline to state	decline	Someone who has not had an addiction to drugs or alcohol	A non-first-generation college student (at least one of my parents or guardians has a bachelor’s degree or equivalent)	Someone who did not struggle academically in college	Not having a disability	I started my college career at the same 4-year institution from which I graduated	NA	NA	NA	0	0	0	0	woman	asian	23-49	instructor
1179	Woman	woman	0	White	Someone who does not have depression	Someone who does not have anxiety	midincome	Someone who has not had an addiction to drugs or alcohol	A first-generation college student	Someone who did not struggle academically in college	Not having a disability	I started my college career at the same 4-year institution from which I graduated	0	0	0	1	0	0	0	woman	white	23-49	tenured
1181	Man	man	0	White	Someone who has or has had depression	Someone who has or has had anxiety	midincome	Someone who has or has had an addiction to drugs or alcohol	A non-first-generation college student (at least one of my parents or guardians has a bachelor’s degree or equivalent)	Someone who did not struggle academically in college	Decline to state	I started my college career at the same 4-year institution from which I graduated	1	1	0	0	0	NA	0	man	white	23-49	tenured
1182	Woman	woman	0	White	Someone who does not have depression	Someone who has or has had anxiety	midincome	Someone who has not had an addiction to drugs or alcohol	A non-first-generation college student (at least one of my parents or guardians has a bachelor’s degree or equivalent)	Someone who did not struggle academically in college	Not having a disability	I started my college career at the same 4-year institution from which I graduated	0	1	0	0	0	0	0	woman	white	23-49	tenuretrack
1183	Man	man	0	Asian	Someone who does not have depression	Someone who does not have anxiety	midincome	Someone who has not had an addiction to drugs or alcohol	A non-first-generation college student (at least one of my parents or guardians has a bachelor’s degree or equivalent)	Someone who did not struggle academically in college	Not having a disability	I started my college career at the same 4-year institution from which I graduated	0	0	0	0	0	0	0	man	asian	23-49	tenuretrack
1184	Woman	woman	0	White	Someone who does not have depression	Someone who has or has had anxiety	midincome	Someone who has not had an addiction to drugs or alcohol	A non-first-generation college student (at least one of my parents or guardians has a bachelor’s degree or equivalent)	Someone who did not struggle academically in college	Not having a disability	I started my college career at the same 4-year institution from which I graduated	0	1	0	0	0	0	0	woman	white	23-49	tenuretrack
1185	Woman	woman	0	White	Someone who does not have depression	Someone who does not have anxiety	midincome	Someone who has not had an addiction to drugs or alcohol	A first-generation college student	Someone who did not struggle academically in college	Not having a disability	I started my college career at the same 4-year institution from which I graduated	0	0	0	1	0	0	0	woman	white	23-49	instructor
1186	Man	man	0	Asian	Someone who does not have depression	Someone who does not have anxiety	lowincome	Someone who has not had an addiction to drugs or alcohol	A first-generation college student	Someone who did not struggle academically in college	Not having a disability	I transferred to a 4-year institution from a 2-year college, a community college, a junior college, or a technical college	0	0	1	1	0	0	1	man	asian	23-49	instructor
1187	Man	man	0	White	Someone who has or has had depression	Someone who has or has had anxiety	midincome	Someone who has not had an addiction to drugs or alcohol	A non-first-generation college student (at least one of my parents or guardians has a bachelor’s degree or equivalent)	Someone who did not struggle academically in college	Not having a disability	I started my college career at the same 4-year institution from which I graduated	1	1	0	0	0	0	0	man	white	23-49	tenured
1188	Man	man	0	White	Someone who does not have depression	Someone who does not have anxiety	lowincome	Someone who has not had an addiction to drugs or alcohol	A first-generation college student	Someone who did not struggle academically in college	Not having a disability	I started my college career at the same 4-year institution from which I graduated	0	0	1	1	0	0	0	man	white	23-49	tenuretrack
119	Woman	woman	0	White	Someone who does not have depression	Someone who does not have anxiety	midincome	Someone who has not had an addiction to drugs or alcohol	A non-first-generation college student (at least one of my parents or guardians has a bachelor’s degree or equivalent)	Someone who did not struggle academically in college	Not having a disability	I started my college career at the same 4-year institution from which I graduated	0	0	0	0	0	0	0	woman	white	23-49	instructor
1191	Woman	woman	0	White	Someone who does not have depression	Someone who has or has had anxiety	midincome	Someone who has not had an addiction to drugs or alcohol	A non-first-generation college student (at least one of my parents or guardians has a bachelor’s degree or equivalent)	Someone who did not struggle academically in college	Not having a disability	I started my college career at the same 4-year institution from which I graduated	0	1	0	0	0	0	0	woman	white	23-49	tenuretrack
1192	Man	man	0	White	Someone who does not have depression	Someone who does not have anxiety	midincome	Someone who has not had an addiction to drugs or alcohol	A non-first-generation college student (at least one of my parents or guardians has a bachelor’s degree or equivalent)	Someone who did not struggle academically in college	Not having a disability	I started my college career at the same 4-year institution from which I graduated	0	0	0	0	0	0	0	man	white	50+	tenured
1193	Man	man	0	White	Someone who does not have depression	Someone who does not have anxiety	lowincome	Someone who has not had an addiction to drugs or alcohol	A first-generation college student	Someone who did not struggle academically in college	Not having a disability	If none of the above reflect your experience, please describe	0	0	1	1	0	0	0	man	white	50+	tenured
1194	Woman	woman	0	White	Someone who does not have depression	Someone who does not have anxiety	midincome	Someone who has not had an addiction to drugs or alcohol	A non-first-generation college student (at least one of my parents or guardians has a bachelor’s degree or equivalent)	Someone who did not struggle academically in college	Not having a disability	I started my college career at the same 4-year institution from which I graduated	0	0	0	0	0	0	0	woman	white	23-49	tenured
1195	Man	man	0	White	Someone who does not have depression	Someone who does not have anxiety	midincome	Someone who has not had an addiction to drugs or alcohol	A first-generation college student	Someone who did not struggle academically in college	Not having a disability	I started my college career at the same 4-year institution from which I graduated	0	0	0	1	0	0	0	man	white	50+	tenured
1196	Man	man	0	White	Someone who does not have depression	Someone who does not have anxiety	lowincome	Someone who has not had an addiction to drugs or alcohol	A non-first-generation college student (at least one of my parents or guardians has a bachelor’s degree or equivalent)	Someone who did not struggle academically in college	Not having a disability	I started my college career at the same 4-year institution from which I graduated	0	0	1	0	0	0	0	man	white	50+	tenured
1197	Woman	woman	0	Asian	Someone who does not have depression	Someone who does not have anxiety	midincome	Someone who has not had an addiction to drugs or alcohol	A first-generation college student	Someone who did not struggle academically in college	Not having a disability	I started my college career at the same 4-year institution from which I graduated	0	0	0	1	0	0	0	woman	asian	23-49	instructor
1198	Man	man	0	White	Someone who does not have depression	Someone who has or has had anxiety	midincome	Someone who has not had an addiction to drugs or alcohol	A non-first-generation college student (at least one of my parents or guardians has a bachelor’s degree or equivalent)	Someone who struggled academically in college	Not having a disability	I started my college career at the same 4-year institution from which I graduated	0	1	0	0	1	0	0	man	white	23-49	tenured
1199	Man	man	1	White	Someone who has or has had depression	Someone who has or has had anxiety	midincome	Someone who has not had an addiction to drugs or alcohol	A non-first-generation college student (at least one of my parents or guardians has a bachelor’s degree or equivalent)	Someone who did not struggle academically in college	Not having a disability	I started my college career at the same 4-year institution from which I graduated	1	1	0	0	0	0	0	man	white	23-49	tenured
12	Woman	woman	0	White	Someone who does not have depression	Someone who does not have anxiety	midincome	Someone who has not had an addiction to drugs or alcohol	A non-first-generation college student (at least one of my parents or guardians has a bachelor’s degree or equivalent)	Someone who did not struggle academically in college	Not having a disability	I started my college career at the same 4-year institution from which I graduated	0	0	0	0	0	0	0	woman	white	50+	tenured
1200	Man	man	0	Asian	Someone who does not have depression	Someone who has or has had anxiety	lowincome	Someone who has not had an addiction to drugs or alcohol	A first-generation college student	Someone who did not struggle academically in college	Not having a disability	I started my college career at the same 4-year institution from which I graduated	0	1	1	1	0	0	0	man	asian	23-49	tenured
1201	Man	man	0	White	Someone who has or has had depression	Someone who has or has had anxiety	midincome	Someone who has not had an addiction to drugs or alcohol	A first-generation college student	Someone who struggled academically in college	Not having a disability	I started my college career at the same 4-year institution from which I graduated	1	1	0	1	1	0	0	man	white	50+	instructor
1202	Man	man	0	White	Someone who does not have depression	Someone who does not have anxiety	lowincome	Someone who has not had an addiction to drugs or alcohol	A first-generation college student	Someone who did not struggle academically in college	Not having a disability	I started my college career at the same 4-year institution from which I graduated	0	0	1	1	0	0	0	man	white	23-49	tenuretrack
1203	Man	man	0	White	Someone who does not have depression	Someone who does not have anxiety	upperincome	Someone who has not had an addiction to drugs or alcohol	A non-first-generation college student (at least one of my parents or guardians has a bachelor’s degree or equivalent)	Someone who did not struggle academically in college	Not having a disability	I started my college career at the same 4-year institution from which I graduated	0	0	0	0	0	0	0	man	white	23-49	tenured
1204	Woman	woman	0	Decline to state	Someone who has or has had depression	Someone who has or has had anxiety	lowincome	Someone who has not had an addiction to drugs or alcohol	A non-first-generation college student (at least one of my parents or guardians has a bachelor’s degree or equivalent)	Someone who did not struggle academically in college	Not having a disability	I started my college career at the same 4-year institution from which I graduated	1	1	1	0	0	0	0	woman	NA	23-49	tenured
1205	Man	man	0	White	Someone who does not have depression	Someone who does not have anxiety	midincome	Someone who has not had an addiction to drugs or alcohol	A non-first-generation college student (at least one of my parents or guardians has a bachelor’s degree or equivalent)	Someone who did not struggle academically in college	Not having a disability	I started my college career at the same 4-year institution from which I graduated	0	0	0	0	0	0	0	man	white	50+	tenured
1206	Man	man	0	White	Someone who does not have depression	Someone who does not have anxiety	midincome	Someone who has not had an addiction to drugs or alcohol	A first-generation college student	Someone who did not struggle academically in college	Not having a disability	I started my college career at the same 4-year institution from which I graduated	0	0	0	1	0	0	0	man	white	23-49	instructor
1207	Man	man	0	White	Someone who does not have depression	Someone who does not have anxiety	midincome	Someone who has not had an addiction to drugs or alcohol	A non-first-generation college student (at least one of my parents or guardians has a bachelor’s degree or equivalent)	Someone who did not struggle academically in college	Not having a disability	I started my college career at the same 4-year institution from which I graduated	0	0	0	0	0	0	0	man	white	50+	tenured
1208	Man	man	0	Asian	Someone who has or has had depression	Someone who has or has had anxiety	upperincome	Someone who has not had an addiction to drugs or alcohol	A non-first-generation college student (at least one of my parents or guardians has a bachelor’s degree or equivalent)	Someone who did not struggle academically in college	Not having a disability	I started my college career at the same 4-year institution from which I graduated	1	1	0	0	0	0	0	man	asian	23-49	tenured
1209	Man	man	0	White	Someone who has or has had depression	Someone who has or has had anxiety	midincome	Someone who has not had an addiction to drugs or alcohol	A non-first-generation college student (at least one of my parents or guardians has a bachelor’s degree or equivalent)	Someone who did not struggle academically in college	Not having a disability	I started my college career at the same 4-year institution from which I graduated	1	1	0	0	0	0	0	man	white	23-49	tenured
121	Gender-queer or non-binary	nb	1	White	Someone who does not have depression	Someone who does not have anxiety	midincome	Someone who has not had an addiction to drugs or alcohol	A non-first-generation college student (at least one of my parents or guardians has a bachelor’s degree or equivalent)	Someone who did not struggle academically in college	Not having a disability	I started my college career at the same 4-year institution from which I graduated	0	0	0	0	0	0	0	NA	white	50+	tenuretrack
1210	Woman	woman	0	White	Someone who has or has had depression	Someone who has or has had anxiety	lowincome	Someone who has not had an addiction to drugs or alcohol	A first-generation college student	Someone who did not struggle academically in college	Not having a disability	I started my college career at the same 4-year institution from which I graduated	1	1	1	1	0	0	0	woman	white	23-49	tenuretrack
1211	Woman	woman	0	White	Someone who has or has had depression	Someone who has or has had anxiety	midincome	Someone who has not had an addiction to drugs or alcohol	A non-first-generation college student (at least one of my parents or guardians has a bachelor’s degree or equivalent)	Someone who did not struggle academically in college	Not having a disability	I started my college career at the same 4-year institution from which I graduated	1	1	0	0	0	0	0	woman	white	23-49	tenured
1212	Man	man	0	White	Someone who does not have depression	Someone who does not have anxiety	upperincome	Someone who has or has had an addiction to drugs or alcohol	A non-first-generation college student (at least one of my parents or guardians has a bachelor’s degree or equivalent)	Someone who did not struggle academically in college	Not having a disability	I started my college career at the same 4-year institution from which I graduated	0	0	0	0	0	0	0	man	white	23-49	tenured
1213	Man	man	0	White	Someone who does not have depression	Someone who does not have anxiety	midincome	Someone who has not had an addiction to drugs or alcohol	A non-first-generation college student (at least one of my parents or guardians has a bachelor’s degree or equivalent)	Someone who did not struggle academically in college	Not having a disability	I started my college career at the same 4-year institution from which I graduated	0	0	0	0	0	0	0	man	white	50+	tenured
1214	Man	man	0	White	Someone who does not have depression	Someone who does not have anxiety	midincome	Someone who has not had an addiction to drugs or alcohol	A non-first-generation college student (at least one of my parents or guardians has a bachelor’s degree or equivalent)	Someone who did not struggle academically in college	Not having a disability	I started my college career at the same 4-year institution from which I graduated	0	0	0	0	0	0	0	man	white	50+	tenured
1215	Woman	woman	0	White	Someone who does not have depression	Someone who does not have anxiety	upperincome	Someone who has not had an addiction to drugs or alcohol	A non-first-generation college student (at least one of my parents or guardians has a bachelor’s degree or equivalent)	Someone who did not struggle academically in college	Not having a disability	I started my college career at the same 4-year institution from which I graduated	0	0	0	0	0	0	0	woman	white	23-49	tenuretrack
1216	Man	man	0	White	Someone who does not have depression	Someone who does not have anxiety	midincome	Someone who has not had an addiction to drugs or alcohol	A first-generation college student	Someone who did not struggle academically in college	Not having a disability	I started my college career at the same 4-year institution from which I graduated	0	0	0	1	0	0	0	man	white	50+	tenured
1217	Woman	woman	0	Asian	Someone who does not have depression	Someone who has or has had anxiety	midincome	Someone who has not had an addiction to drugs or alcohol	A non-first-generation college student (at least one of my parents or guardians has a bachelor’s degree or equivalent)	Someone who did not struggle academically in college	Not having a disability	I started my college career at the same 4-year institution from which I graduated	0	1	0	0	0	0	0	woman	asian	23-49	tenuretrack
1218	Man	man	0	White	Someone who does not have depression	Someone who does not have anxiety	midincome	Someone who has not had an addiction to drugs or alcohol	A first-generation college student	Someone who did not struggle academically in college	Not having a disability	I started my college career at the same 4-year institution from which I graduated	0	0	0	1	0	0	0	man	white	23-49	tenuretrack
1219	Man	man	0	Asian	Someone who does not have depression	Someone who has or has had anxiety	midincome	Someone who has not had an addiction to drugs or alcohol	A non-first-generation college student (at least one of my parents or guardians has a bachelor’s degree or equivalent)	Someone who did not struggle academically in college	Not having a disability	I started my college career at the same 4-year institution from which I graduated	0	1	0	0	0	0	0	man	asian	23-49	instructor
122	Man	man	0	Asian	Someone who does not have depression	Someone who does not have anxiety	lowincome	Someone who has not had an addiction to drugs or alcohol	A first-generation college student	Someone who did not struggle academically in college	Not having a disability	I started my college career at the same 4-year institution from which I graduated	0	0	1	1	0	0	0	man	asian	23-49	tenured
1220	Man	man	0	Decline to state	Someone who does not have depression	Someone who does not have anxiety	midincome	Someone who has not had an addiction to drugs or alcohol	A non-first-generation college student (at least one of my parents or guardians has a bachelor’s degree or equivalent)	Someone who did not struggle academically in college	Not having a disability	I started my college career at the same 4-year institution from which I graduated	0	0	0	0	0	0	0	man	NA	50+	tenured
1221	Woman	woman	1	Hispanic, Latino/a, or of Spanish Origin	Someone who has or has had depression	Someone who has or has had anxiety	upperincome	Someone who has not had an addiction to drugs or alcohol	A non-first-generation college student (at least one of my parents or guardians has a bachelor’s degree or equivalent)	Someone who did not struggle academically in college	Not having a disability	I started my college career at the same 4-year institution from which I graduated	1	1	0	0	0	0	0	woman	peer	23-49	tenuretrack
1222	Woman	woman	0	White	Someone who does not have depression	Someone who does not have anxiety	decline	Someone who has not had an addiction to drugs or alcohol	A first-generation college student	Someone who did not struggle academically in college	Not having a disability	I started my college career at the same 4-year institution from which I graduated	0	0	NA	1	0	0	0	woman	white	23-49	tenured
1223	Man	man	0	White	Someone who does not have depression	Someone who does not have anxiety	upperincome	Someone who has not had an addiction to drugs or alcohol	A non-first-generation college student (at least one of my parents or guardians has a bachelor’s degree or equivalent)	Someone who did not struggle academically in college	Not having a disability	I started my college career at the same 4-year institution from which I graduated	0	0	0	0	0	0	0	man	white	23-49	tenured
1224	Man	man	0	Hispanic, Latino/a, or of Spanish Origin	Someone who does not have depression	Someone who does not have anxiety	midincome	Someone who has not had an addiction to drugs or alcohol	A non-first-generation college student (at least one of my parents or guardians has a bachelor’s degree or equivalent)	Someone who struggled academically in college	Having a disability	I started my college career at the same 4-year institution from which I graduated	0	0	0	0	1	1	0	man	peer	50+	tenured
1225	Man	man	0	White	Someone who does not have depression	Someone who does not have anxiety	midincome	Someone who has not had an addiction to drugs or alcohol	A non-first-generation college student (at least one of my parents or guardians has a bachelor’s degree or equivalent)	Someone who did not struggle academically in college	Not having a disability	I started my college career at the same 4-year institution from which I graduated	0	0	0	0	0	0	0	man	white	23-49	tenured
1226	Woman	woman	0	White	Someone who does not have depression	Someone who has or has had anxiety	midincome	Someone who has not had an addiction to drugs or alcohol	A non-first-generation college student (at least one of my parents or guardians has a bachelor’s degree or equivalent)	Someone who did not struggle academically in college	Not having a disability	I started my college career at the same 4-year institution from which I graduated	0	1	0	0	0	0	0	woman	white	50+	instructor
1227	Man	man	0	White	Someone who does not have depression	Someone who does not have anxiety	lowincome	Someone who has not had an addiction to drugs or alcohol	A non-first-generation college student (at least one of my parents or guardians has a bachelor’s degree or equivalent)	Someone who did not struggle academically in college	Not having a disability	I started my college career at the same 4-year institution from which I graduated	0	0	1	0	0	0	0	man	white	23-49	tenured
1228	Woman	woman	1	White	Someone who has or has had depression	Someone who has or has had anxiety	upperincome	Someone who has not had an addiction to drugs or alcohol	A non-first-generation college student (at least one of my parents or guardians has a bachelor’s degree or equivalent)	Someone who struggled academically in college	Not having a disability	I started my college career at the same 4-year institution from which I graduated	1	1	0	0	1	0	0	woman	white	23-49	instructor
123	Woman	woman	0	Other (including multiracial), please describe	Someone who does not have depression	Someone who does not have anxiety	midincome	Someone who has not had an addiction to drugs or alcohol	A non-first-generation college student (at least one of my parents or guardians has a bachelor’s degree or equivalent)	Someone who struggled academically in college	Not having a disability	I transferred to a 4-year institution from a 2-year college, a community college, a junior college, or a technical college	0	0	0	0	1	0	1	woman	NA	23-49	tenured
1231	Woman	woman	1	White	Someone who has or has had depression	Someone who has or has had anxiety	midincome	Someone who has not had an addiction to drugs or alcohol	A non-first-generation college student (at least one of my parents or guardians has a bachelor’s degree or equivalent)	Someone who did not struggle academically in college	Not having a disability	I started my college career at the same 4-year institution from which I graduated	1	1	0	0	0	0	0	woman	white	23-49	tenuretrack
1232	Man	man	0	Other (including multiracial), please describe	Someone who does not have depression	Someone who does not have anxiety	midincome	Someone who has not had an addiction to drugs or alcohol	A non-first-generation college student (at least one of my parents or guardians has a bachelor’s degree or equivalent)	Someone who did not struggle academically in college	Not having a disability	I started my college career at the same 4-year institution from which I graduated	0	0	0	0	0	0	0	man	NA	50+	tenured
1233	Man	man	0	White	Someone who has or has had depression	Someone who has or has had anxiety	midincome	Someone who has or has had an addiction to drugs or alcohol	A non-first-generation college student (at least one of my parents or guardians has a bachelor’s degree or equivalent)	Someone who did not struggle academically in college	Not having a disability	I started my college career at the same 4-year institution from which I graduated	1	1	0	0	0	0	0	man	white	50+	tenured
1234	Man	man	0	White	Someone who has or has had depression	Someone who has or has had anxiety	midincome	Decline to state	A first-generation college student	Someone who struggled academically in college	Decline to state	If none of the above reflect your experience, please describe	1	1	0	1	1	NA	0	man	white	23-49	tenured
1235	Woman	woman	0	Asian	Someone who does not have depression	Someone who has or has had anxiety	midincome	Someone who has not had an addiction to drugs or alcohol	A non-first-generation college student (at least one of my parents or guardians has a bachelor’s degree or equivalent)	Someone who did not struggle academically in college	Not having a disability	I started my college career at the same 4-year institution from which I graduated	0	1	0	0	0	0	0	woman	asian	23-49	tenuretrack
1236	Man	man	0	White	Someone who does not have depression	Someone who does not have anxiety	upperincome	Someone who has not had an addiction to drugs or alcohol	A non-first-generation college student (at least one of my parents or guardians has a bachelor’s degree or equivalent)	Someone who did not struggle academically in college	Not having a disability	I started my college career at the same 4-year institution from which I graduated	0	0	0	0	0	0	0	man	white	50+	tenured
1237	Woman	woman	0	White	Decline to state	Someone who has or has had anxiety	midincome	Someone who has not had an addiction to drugs or alcohol	A non-first-generation college student (at least one of my parents or guardians has a bachelor’s degree or equivalent)	Someone who struggled academically in college	Not having a disability	I started my college career at the same 4-year institution from which I graduated	NA	1	0	0	1	0	0	woman	white	23-49	instructor
1238	Man	man	0	White	Someone who does not have depression	Someone who does not have anxiety	midincome	Someone who has not had an addiction to drugs or alcohol	A non-first-generation college student (at least one of my parents or guardians has a bachelor’s degree or equivalent)	Someone who did not struggle academically in college	Not having a disability	I started my college career at the same 4-year institution from which I graduated	0	0	0	0	0	0	0	man	white	50+	tenured
1239	Woman	woman	0	Black or African American	Someone who does not have depression	Someone who does not have anxiety	lowincome	Someone who has not had an addiction to drugs or alcohol	A non-first-generation college student (at least one of my parents or guardians has a bachelor’s degree or equivalent)	Someone who did not struggle academically in college	Not having a disability	I started my college career at the same 4-year institution from which I graduated	0	0	1	0	0	0	0	woman	peer	23-49	tenured
124	Woman	woman	0	Asian	Someone who has or has had depression	Someone who has or has had anxiety	midincome	Someone who has or has had an addiction to drugs or alcohol	A first-generation college student	Someone who did not struggle academically in college	Not having a disability	I transferred to a 4-year institution from another 4-year institution	1	1	0	1	0	0	0	woman	asian	23-49	instructor
1240	Man	man	0	White	Someone who does not have depression	Someone who has or has had anxiety	decline	Someone who has not had an addiction to drugs or alcohol	A non-first-generation college student (at least one of my parents or guardians has a bachelor’s degree or equivalent)	Someone who did not struggle academically in college	Not having a disability	I started my college career at the same 4-year institution from which I graduated	0	1	NA	0	0	0	0	man	white	23-49	tenured
1241	Man	man	0	White	Someone who does not have depression	Someone who does not have anxiety	midincome	Someone who has not had an addiction to drugs or alcohol	A non-first-generation college student (at least one of my parents or guardians has a bachelor’s degree or equivalent)	Someone who did not struggle academically in college	Not having a disability	I started my college career at the same 4-year institution from which I graduated	0	0	0	0	0	0	0	man	white	50+	tenured
1243	Man	man	0	White	Someone who does not have depression	Someone who does not have anxiety	midincome	Someone who has not had an addiction to drugs or alcohol	A non-first-generation college student (at least one of my parents or guardians has a bachelor’s degree or equivalent)	Someone who did not struggle academically in college	Not having a disability	I started my college career at the same 4-year institution from which I graduated	0	0	0	0	0	0	0	man	white	23-49	tenured
1244	Man	man	0	Black or African American	Someone who does not have depression	Someone who does not have anxiety	midincome	Someone who has not had an addiction to drugs or alcohol	A non-first-generation college student (at least one of my parents or guardians has a bachelor’s degree or equivalent)	Someone who did not struggle academically in college	Not having a disability	I transferred to a 4-year institution from another 4-year institution	0	0	0	0	0	0	0	man	peer	50+	instructor
1245	Man	man	0	White	Someone who does not have depression	Someone who does not have anxiety	lowincome	Someone who has not had an addiction to drugs or alcohol	A first-generation college student	Someone who did not struggle academically in college	Not having a disability	I started my college career at the same 4-year institution from which I graduated	0	0	1	1	0	0	0	man	white	50+	tenured
1246	Man	man	0	Black or African American	Someone who does not have depression	Someone who does not have anxiety	midincome	Someone who has not had an addiction to drugs or alcohol	A non-first-generation college student (at least one of my parents or guardians has a bachelor’s degree or equivalent)	Someone who did not struggle academically in college	Not having a disability	I started my college career at the same 4-year institution from which I graduated	0	0	0	0	0	0	0	man	peer	23-49	tenuretrack
1247	Woman	woman	0	Asian	Someone who does not have depression	Someone who does not have anxiety	midincome	Someone who has not had an addiction to drugs or alcohol	A non-first-generation college student (at least one of my parents or guardians has a bachelor’s degree or equivalent)	Someone who did not struggle academically in college	Not having a disability	I started my college career at the same 4-year institution from which I graduated	0	0	0	0	0	0	0	woman	asian	23-49	tenured
1248	Man	man	0	Hispanic, Latino/a, or of Spanish Origin	Someone who has or has had depression	Someone who has or has had anxiety	midincome	Someone who has not had an addiction to drugs or alcohol	A non-first-generation college student (at least one of my parents or guardians has a bachelor’s degree or equivalent)	Someone who did not struggle academically in college	Not having a disability	I started my college career at the same 4-year institution from which I graduated	1	1	0	0	0	0	0	man	peer	23-49	tenured
1249	Man	man	0	Hispanic, Latino/a, or of Spanish Origin	Someone who has or has had depression	Someone who does not have anxiety	midincome	Someone who has not had an addiction to drugs or alcohol	A first-generation college student	Someone who did not struggle academically in college	Not having a disability	If none of the above reflect your experience, please describe	1	0	0	1	0	0	0	man	peer	50+	tenured
125	Woman	woman	0	White	Someone who does not have depression	Someone who does not have anxiety	midincome	Someone who has not had an addiction to drugs or alcohol	A non-first-generation college student (at least one of my parents or guardians has a bachelor’s degree or equivalent)	Someone who did not struggle academically in college	Not having a disability	I started my college career at the same 4-year institution from which I graduated	0	0	0	0	0	0	0	woman	white	50+	tenured
1250	Woman	woman	0	White	Someone who does not have depression	Someone who does not have anxiety	midincome	Someone who has not had an addiction to drugs or alcohol	A non-first-generation college student (at least one of my parents or guardians has a bachelor’s degree or equivalent)	Someone who did not struggle academically in college	Not having a disability	I transferred to a 4-year institution from another 4-year institution	0	0	0	0	0	0	0	woman	white	23-49	instructor
1251	Woman	woman	0	White	Someone who does not have depression	Someone who does not have anxiety	lowincome	Someone who has not had an addiction to drugs or alcohol	A non-first-generation college student (at least one of my parents or guardians has a bachelor’s degree or equivalent)	Someone who struggled academically in college	Not having a disability	I started my college career at the same 4-year institution from which I graduated	0	0	1	0	1	0	0	woman	white	50+	tenured
1252	Man	man	0	Asian	Someone who does not have depression	Someone who does not have anxiety	lowincome	Someone who has not had an addiction to drugs or alcohol	A first-generation college student	Someone who did not struggle academically in college	Not having a disability	I started my college career at the same 4-year institution from which I graduated	0	0	1	1	0	0	0	man	asian	50+	tenured
1253	Woman	woman	0	White	Someone who has or has had depression	Someone who has or has had anxiety	lowincome	Someone who has not had an addiction to drugs or alcohol	A non-first-generation college student (at least one of my parents or guardians has a bachelor’s degree or equivalent)	Someone who struggled academically in college	Not having a disability	I started my college career at the same 4-year institution from which I graduated	1	1	1	0	1	0	0	woman	white	23-49	instructor
1254	Woman	woman	0	White	Someone who does not have depression	Someone who does not have anxiety	midincome	Someone who has not had an addiction to drugs or alcohol	A first-generation college student	Someone who struggled academically in college	Not having a disability	I transferred to a 4-year institution from another 4-year institution	0	0	0	1	1	0	0	woman	white	23-49	instructor
1255	Woman	woman	0	White	Someone who does not have depression	Someone who does not have anxiety	midincome	Someone who has not had an addiction to drugs or alcohol	A first-generation college student	Someone who did not struggle academically in college	Not having a disability	I started my college career at the same 4-year institution from which I graduated	0	0	0	1	0	0	0	woman	white	50+	instructor
1256	Man	man	NA	White	Someone who does not have depression	Someone who does not have anxiety	midincome	Someone who has not had an addiction to drugs or alcohol	A first-generation college student	Someone who did not struggle academically in college	Not having a disability	I started my college career at the same 4-year institution from which I graduated	0	0	0	1	0	0	0	man	white	23-49	tenuretrack
1257	Woman	woman	1	White	Someone who does not have depression	Someone who has or has had anxiety	upperincome	Someone who has not had an addiction to drugs or alcohol	A non-first-generation college student (at least one of my parents or guardians has a bachelor’s degree or equivalent)	Someone who did not struggle academically in college	Not having a disability	I started my college career at the same 4-year institution from which I graduated	0	1	0	0	0	0	0	woman	white	23-49	tenuretrack
1258	Decline to state	NA	NA	Decline to state	Someone who does not have depression	Someone who has or has had anxiety	lowincome	Someone who has not had an addiction to drugs or alcohol	A first-generation college student	Someone who did not struggle academically in college	Not having a disability	I started my college career at the same 4-year institution from which I graduated	0	1	1	1	0	0	0	NA	NA	23-49	tenuretrack
1259	Man	man	0	White	Someone who does not have depression	Someone who does not have anxiety	midincome	Someone who has not had an addiction to drugs or alcohol	A non-first-generation college student (at least one of my parents or guardians has a bachelor’s degree or equivalent)	Someone who did not struggle academically in college	Not having a disability	I started my college career at the same 4-year institution from which I graduated	0	0	0	0	0	0	0	man	white	23-49	instructor
126	Man	man	0	White	Someone who has or has had depression	Someone who does not have anxiety	midincome	Someone who has not had an addiction to drugs or alcohol	A non-first-generation college student (at least one of my parents or guardians has a bachelor’s degree or equivalent)	Someone who did not struggle academically in college	Not having a disability	I started my college career at the same 4-year institution from which I graduated	1	0	0	0	0	0	0	man	white	23-49	instructor
1260	Man	man	0	White	Someone who does not have depression	Someone who does not have anxiety	midincome	Someone who has not had an addiction to drugs or alcohol	A first-generation college student	Someone who struggled academically in college	Not having a disability	I started my college career at the same 4-year institution from which I graduated	0	0	0	1	1	0	0	man	white	50+	tenured
1261	Man	man	0	White	Decline to state	Someone who does not have anxiety	midincome	Someone who has not had an addiction to drugs or alcohol	A non-first-generation college student (at least one of my parents or guardians has a bachelor’s degree or equivalent)	Someone who did not struggle academically in college	Not having a disability	I transferred to a 4-year institution from another 4-year institution	NA	0	0	0	0	0	0	man	white	50+	tenured
1262	Man	man	0	White	Someone who does not have depression	Someone who does not have anxiety	midincome	Someone who has not had an addiction to drugs or alcohol	A non-first-generation college student (at least one of my parents or guardians has a bachelor’s degree or equivalent)	Someone who struggled academically in college	Not having a disability	I started my college career at the same 4-year institution from which I graduated	0	0	0	0	1	0	0	man	white	50+	instructor
1263	Woman	woman	0	White	Someone who has or has had depression	Someone who has or has had anxiety	upperincome	Someone who has not had an addiction to drugs or alcohol	A non-first-generation college student (at least one of my parents or guardians has a bachelor’s degree or equivalent)	Someone who did not struggle academically in college	Not having a disability	I transferred to a 4-year institution from another 4-year institution	1	1	0	0	0	0	0	woman	white	23-49	instructor
1264	Woman	woman	0	White	Someone who does not have depression	Someone who does not have anxiety	lowincome	Someone who has not had an addiction to drugs or alcohol	A first-generation college student	Someone who did not struggle academically in college	Not having a disability	I started my college career at the same 4-year institution from which I graduated	0	0	1	1	0	0	0	woman	white	23-49	tenured
1265	Man	man	0	White	Someone who has or has had depression	Someone who has or has had anxiety	midincome	Someone who has not had an addiction to drugs or alcohol	A first-generation college student	Someone who did not struggle academically in college	Not having a disability	I started my college career at the same 4-year institution from which I graduated	1	1	0	1	0	0	0	man	white	23-49	instructor
1266	Man	man	0	White	Someone who does not have depression	Someone who has or has had anxiety	midincome	Someone who has not had an addiction to drugs or alcohol	A non-first-generation college student (at least one of my parents or guardians has a bachelor’s degree or equivalent)	Someone who did not struggle academically in college	Not having a disability	I started my college career at the same 4-year institution from which I graduated	0	1	0	0	0	0	0	man	white	23-49	tenured
1268	Man	man	0	White	Someone who has or has had depression	Someone who does not have anxiety	midincome	Someone who has not had an addiction to drugs or alcohol	A non-first-generation college student (at least one of my parents or guardians has a bachelor’s degree or equivalent)	Someone who did not struggle academically in college	Not having a disability	I started my college career at the same 4-year institution from which I graduated	1	0	0	0	0	0	0	man	white	50+	tenured
1269	Man	man	0	White	Someone who does not have depression	Someone who does not have anxiety	midincome	Someone who has not had an addiction to drugs or alcohol	A first-generation college student	Someone who did not struggle academically in college	Not having a disability	I started my college career at the same 4-year institution from which I graduated	0	0	0	1	0	0	0	man	white	23-49	tenuretrack
127	Man	man	0	White	Someone who does not have depression	Someone who does not have anxiety	midincome	Someone who has not had an addiction to drugs or alcohol	A non-first-generation college student (at least one of my parents or guardians has a bachelor’s degree or equivalent)	Someone who did not struggle academically in college	Not having a disability	I started my college career at the same 4-year institution from which I graduated	0	0	0	0	0	0	0	man	white	23-49	instructor
1270	Man	man	0	Decline to state	Someone who does not have depression	Someone who does not have anxiety	midincome	Someone who has not had an addiction to drugs or alcohol	A non-first-generation college student (at least one of my parents or guardians has a bachelor’s degree or equivalent)	Someone who did not struggle academically in college	Not having a disability	I started my college career at the same 4-year institution from which I graduated	0	0	0	0	0	0	0	man	NA	23-49	tenuretrack
1271	Man	man	0	White	Someone who does not have depression	Someone who has or has had anxiety	lowincome	Someone who has not had an addiction to drugs or alcohol	A non-first-generation college student (at least one of my parents or guardians has a bachelor’s degree or equivalent)	Someone who did not struggle academically in college	Not having a disability	I started my college career at the same 4-year institution from which I graduated	0	1	1	0	0	0	0	man	white	50+	tenured
1272	Man	man	0	Asian	Decline to state	Decline to state	decline	Decline to state	Decline to state	Someone who struggled academically in college	Not having a disability	I started my college career at the same 4-year institution from which I graduated	NA	NA	NA	NA	1	0	0	man	asian	23-49	tenured
1274	Man	man	0	White	Someone who does not have depression	Someone who does not have anxiety	midincome	Someone who has not had an addiction to drugs or alcohol	A first-generation college student	Someone who did not struggle academically in college	Not having a disability	I started my college career at the same 4-year institution from which I graduated	0	0	0	1	0	0	0	man	white	50+	tenured
1275	Woman	woman	0	Black or African American	Someone who does not have depression	Someone who does not have anxiety	midincome	Someone who has not had an addiction to drugs or alcohol	A first-generation college student	Someone who did not struggle academically in college	Not having a disability	I started my college career at the same 4-year institution from which I graduated	0	0	0	1	0	0	0	woman	peer	23-49	tenuretrack
1276	Man	man	0	White	Someone who does not have depression	Someone who does not have anxiety	lowincome	Someone who has not had an addiction to drugs or alcohol	A first-generation college student	Someone who did not struggle academically in college	Having a disability	I started my college career at the same 4-year institution from which I graduated	0	0	1	1	0	1	0	man	white	50+	tenured
1277	Decline to state	NA	NA	Other (including multiracial), please describe	Someone who does not have depression	Someone who does not have anxiety	midincome	Someone who has not had an addiction to drugs or alcohol	A non-first-generation college student (at least one of my parents or guardians has a bachelor’s degree or equivalent)	Someone who did not struggle academically in college	Having a disability	I started my college career at the same 4-year institution from which I graduated	0	0	0	0	0	1	0	NA	NA	50+	instructor
1278	Man	man	0	White	Someone who does not have depression	Someone who has or has had anxiety	midincome	Someone who has not had an addiction to drugs or alcohol	A non-first-generation college student (at least one of my parents or guardians has a bachelor’s degree or equivalent)	Someone who did not struggle academically in college	Not having a disability	I transferred to a 4-year institution from another 4-year institution	0	1	0	0	0	0	0	man	white	23-49	tenured
1279	Woman	woman	0	White	Someone who has or has had depression	Someone who has or has had anxiety	midincome	Someone who has not had an addiction to drugs or alcohol	A non-first-generation college student (at least one of my parents or guardians has a bachelor’s degree or equivalent)	Someone who struggled academically in college	Not having a disability	I started my college career at the same 4-year institution from which I graduated	1	1	0	0	1	0	0	woman	white	23-49	tenuretrack
128	Woman	woman	1	White	Someone who does not have depression	Someone who has or has had anxiety	midincome	Someone who has not had an addiction to drugs or alcohol	A non-first-generation college student (at least one of my parents or guardians has a bachelor’s degree or equivalent)	Someone who did not struggle academically in college	Not having a disability	I started my college career at the same 4-year institution from which I graduated	0	1	0	0	0	0	0	woman	white	50+	tenured
1280	Man	man	0	White	Someone who does not have depression	Someone who does not have anxiety	midincome	Someone who has not had an addiction to drugs or alcohol	A first-generation college student	Someone who did not struggle academically in college	Not having a disability	I started my college career at the same 4-year institution from which I graduated	0	0	0	1	0	0	0	man	white	50+	tenured
1281	Woman	woman	0	Hispanic, Latino/a, or of Spanish Origin	Someone who does not have depression	Someone who does not have anxiety	midincome	Someone who has not had an addiction to drugs or alcohol	A non-first-generation college student (at least one of my parents or guardians has a bachelor’s degree or equivalent)	Someone who did not struggle academically in college	Not having a disability	I started my college career at the same 4-year institution from which I graduated	0	0	0	0	0	0	0	woman	peer	50+	instructor
1282	Man	man	0	White	Someone who does not have depression	Someone who does not have anxiety	midincome	Someone who has not had an addiction to drugs or alcohol	A non-first-generation college student (at least one of my parents or guardians has a bachelor’s degree or equivalent)	Someone who did not struggle academically in college	Not having a disability	I started my college career at the same 4-year institution from which I graduated	0	0	0	0	0	0	0	man	white	23-49	instructor
1283	Woman	woman	0	White	Someone who does not have depression	Someone who does not have anxiety	midincome	Someone who has not had an addiction to drugs or alcohol	A non-first-generation college student (at least one of my parents or guardians has a bachelor’s degree or equivalent)	Someone who did not struggle academically in college	Not having a disability	I transferred to a 4-year institution from another 4-year institution	0	0	0	0	0	0	0	woman	white	23-49	instructor
1285	Man	man	0	Asian	Decline to state	Someone who does not have anxiety	upperincome	Someone who has not had an addiction to drugs or alcohol	A non-first-generation college student (at least one of my parents or guardians has a bachelor’s degree or equivalent)	Someone who did not struggle academically in college	Not having a disability	I started my college career at the same 4-year institution from which I graduated	NA	0	0	0	0	0	0	man	asian	23-49	tenuretrack
1286	Woman	woman	0	White	Someone who does not have depression	Someone who does not have anxiety	midincome	Someone who has not had an addiction to drugs or alcohol	A non-first-generation college student (at least one of my parents or guardians has a bachelor’s degree or equivalent)	Someone who did not struggle academically in college	Not having a disability	I started my college career at the same 4-year institution from which I graduated	0	0	0	0	0	0	0	woman	white	23-49	tenured
1287	Woman	woman	0	White	Someone who has or has had depression	Someone who has or has had anxiety	midincome	Someone who has not had an addiction to drugs or alcohol	A non-first-generation college student (at least one of my parents or guardians has a bachelor’s degree or equivalent)	Someone who struggled academically in college	Not having a disability	I started my college career at the same 4-year institution from which I graduated	1	1	0	0	1	0	0	woman	white	23-49	tenuretrack
1288	Decline to state	NA	NA	Decline to state	Decline to state	Decline to state	decline	Decline to state	Decline to state	Decline to state	Decline to state	I started my college career at the same 4-year institution from which I graduated	NA	NA	NA	NA	NA	NA	0	NA	NA	NA	tenured
1289	Man	man	0	White	Someone who does not have depression	Someone who does not have anxiety	lowincome	Someone who has not had an addiction to drugs or alcohol	A first-generation college student	Someone who did not struggle academically in college	Not having a disability	I started my college career at the same 4-year institution from which I graduated	0	0	1	1	0	0	0	man	white	50+	tenured
129	Woman	woman	1	White	Someone who has or has had depression	Someone who has or has had anxiety	midincome	Someone who has not had an addiction to drugs or alcohol	A non-first-generation college student (at least one of my parents or guardians has a bachelor’s degree or equivalent)	Someone who did not struggle academically in college	Not having a disability	I started my college career at the same 4-year institution from which I graduated	1	1	0	0	0	0	0	woman	white	23-49	instructor
1290	Man	man	0	White	Someone who does not have depression	Someone who does not have anxiety	lowincome	Someone who has not had an addiction to drugs or alcohol	A first-generation college student	Someone who did not struggle academically in college	Not having a disability	I started my college career at the same 4-year institution from which I graduated	0	0	1	1	0	0	0	man	white	50+	tenured
1291	Man	man	0	White	Someone who does not have depression	Decline to state	lowincome	Someone who has not had an addiction to drugs or alcohol	A first-generation college student	Someone who struggled academically in college	Not having a disability	I started my college career at the same 4-year institution from which I graduated	0	NA	1	1	1	0	0	man	white	50+	tenured
1292	Man	man	0	White	Someone who does not have depression	Someone who does not have anxiety	midincome	Someone who has not had an addiction to drugs or alcohol	A non-first-generation college student (at least one of my parents or guardians has a bachelor’s degree or equivalent)	Someone who did not struggle academically in college	Not having a disability	I started my college career at the same 4-year institution from which I graduated	0	0	0	0	0	0	0	man	white	50+	tenured
1293	Man	man	0	White	Someone who does not have depression	Someone who does not have anxiety	midincome	Someone who has not had an addiction to drugs or alcohol	A non-first-generation college student (at least one of my parents or guardians has a bachelor’s degree or equivalent)	Someone who did not struggle academically in college	Not having a disability	I started my college career at the same 4-year institution from which I graduated	0	0	0	0	0	0	0	man	white	23-49	instructor
1295	Woman	woman	0	White	Someone who does not have depression	Someone who does not have anxiety	midincome	Someone who has not had an addiction to drugs or alcohol	A non-first-generation college student (at least one of my parents or guardians has a bachelor’s degree or equivalent)	Someone who struggled academically in college	Not having a disability	I started my college career at the same 4-year institution from which I graduated	0	0	0	0	1	0	0	woman	white	23-49	tenuretrack
1296	Man	man	NA	Hispanic, Latino/a, or of Spanish Origin	Someone who has or has had depression	Someone who has or has had anxiety	lowincome	Someone who has or has had an addiction to drugs or alcohol	A non-first-generation college student (at least one of my parents or guardians has a bachelor’s degree or equivalent)	Someone who did not struggle academically in college	Having a disability	I transferred to a 4-year institution from a 2-year college, a community college, a junior college, or a technical college	1	1	1	0	0	1	1	man	peer	23-49	tenured
1297	Man	man	0	White	Someone who has or has had depression	Someone who has or has had anxiety	midincome	Someone who has not had an addiction to drugs or alcohol	A non-first-generation college student (at least one of my parents or guardians has a bachelor’s degree or equivalent)	Someone who did not struggle academically in college	Not having a disability	I started my college career at the same 4-year institution from which I graduated	1	1	0	0	0	0	0	man	white	23-49	instructor
1298	Woman	woman	0	White	Someone who has or has had depression	Someone who has or has had anxiety	midincome	Someone who has not had an addiction to drugs or alcohol	A first-generation college student	Someone who did not struggle academically in college	Not having a disability	If none of the above reflect your experience, please describe	1	1	0	1	0	0	0	woman	white	23-49	instructor
1299	Man	man	0	White	Someone who does not have depression	Someone who has or has had anxiety	midincome	Someone who has or has had an addiction to drugs or alcohol	A first-generation college student	Someone who did not struggle academically in college	Not having a disability	I started my college career at the same 4-year institution from which I graduated	0	1	0	1	0	0	0	man	white	23-49	instructor
13	Man	man	0	White	Someone who has or has had depression	Someone who has or has had anxiety	midincome	Someone who has not had an addiction to drugs or alcohol	A non-first-generation college student (at least one of my parents or guardians has a bachelor’s degree or equivalent)	Someone who did not struggle academically in college	Not having a disability	If none of the above reflect your experience, please describe	1	1	0	0	0	0	0	man	white	23-49	tenuretrack
130	Woman	woman	0	Asian	Someone who has or has had depression	Someone who has or has had anxiety	midincome	Someone who has not had an addiction to drugs or alcohol	A non-first-generation college student (at least one of my parents or guardians has a bachelor’s degree or equivalent)	Someone who did not struggle academically in college	Having a disability	I started my college career at the same 4-year institution from which I graduated	1	1	0	0	0	1	0	woman	asian	23-49	tenured
1300	Man	man	0	White	Someone who does not have depression	Someone who does not have anxiety	midincome	Someone who has not had an addiction to drugs or alcohol	A non-first-generation college student (at least one of my parents or guardians has a bachelor’s degree or equivalent)	Someone who did not struggle academically in college	Not having a disability	I started my college career at the same 4-year institution from which I graduated	0	0	0	0	0	0	0	man	white	23-49	tenured
1302	Man	man	0	Black or African American	Someone who has or has had depression	Someone who does not have anxiety	lowincome	Someone who has or has had an addiction to drugs or alcohol	A non-first-generation college student (at least one of my parents or guardians has a bachelor’s degree or equivalent)	Someone who did not struggle academically in college	Not having a disability	I transferred to a 4-year institution from a 2-year college, a community college, a junior college, or a technical college	1	0	1	0	0	0	1	man	peer	23-49	instructor
1306	Man	man	1	White	Someone who does not have depression	Someone who does not have anxiety	midincome	Someone who has not had an addiction to drugs or alcohol	A first-generation college student	Someone who did not struggle academically in college	Not having a disability	I started my college career at the same 4-year institution from which I graduated	0	0	0	1	0	0	0	man	white	50+	tenured
1307	Man	man	0	White	Someone who does not have depression	Someone who does not have anxiety	upperincome	Someone who has not had an addiction to drugs or alcohol	A non-first-generation college student (at least one of my parents or guardians has a bachelor’s degree or equivalent)	Someone who did not struggle academically in college	Not having a disability	I started my college career at the same 4-year institution from which I graduated	0	0	0	0	0	0	0	man	white	50+	tenured
1308	Man	man	0	White	Someone who does not have depression	Someone who does not have anxiety	midincome	Someone who has not had an addiction to drugs or alcohol	A non-first-generation college student (at least one of my parents or guardians has a bachelor’s degree or equivalent)	Someone who did not struggle academically in college	Not having a disability	I started my college career at the same 4-year institution from which I graduated	0	0	0	0	0	0	0	man	white	50+	tenured
1309	Woman	woman	0	White	Someone who has or has had depression	Someone who has or has had anxiety	midincome	Someone who has not had an addiction to drugs or alcohol	A first-generation college student	Someone who did not struggle academically in college	Not having a disability	I started my college career at the same 4-year institution from which I graduated	1	1	0	1	0	0	0	woman	white	23-49	tenuretrack
131	Woman	woman	0	Asian	Decline to state	Decline to state	lowincome	Someone who has not had an addiction to drugs or alcohol	A first-generation college student	Someone who did not struggle academically in college	Not having a disability	Decline to state	NA	NA	1	1	0	0	NA	woman	asian	50+	tenured
1310	Man	man	0	White	Someone who does not have depression	Someone who does not have anxiety	midincome	Someone who has not had an addiction to drugs or alcohol	A non-first-generation college student (at least one of my parents or guardians has a bachelor’s degree or equivalent)	Someone who did not struggle academically in college	Not having a disability	I started my college career at the same 4-year institution from which I graduated	0	0	0	0	0	0	0	man	white	50+	tenured
1311	Woman	woman	0	White	Someone who does not have depression	Someone who does not have anxiety	midincome	Someone who has not had an addiction to drugs or alcohol	A non-first-generation college student (at least one of my parents or guardians has a bachelor’s degree or equivalent)	Someone who did not struggle academically in college	Not having a disability	I started my college career at the same 4-year institution from which I graduated	0	0	0	0	0	0	0	woman	white	50+	tenured
1312	Man	man	0	Hispanic, Latino/a, or of Spanish Origin	Someone who does not have depression	Someone who does not have anxiety	lowincome	Someone who has not had an addiction to drugs or alcohol	A first-generation college student	Someone who did not struggle academically in college	Not having a disability	I started my college career at the same 4-year institution from which I graduated	0	0	1	1	0	0	0	man	peer	50+	instructor
1313	Woman	woman	0	White	Someone who does not have depression	Someone who has or has had anxiety	midincome	Someone who has not had an addiction to drugs or alcohol	A first-generation college student	Someone who struggled academically in college	Not having a disability	I started my college career at the same 4-year institution from which I graduated	0	1	0	1	1	0	0	woman	white	23-49	instructor
1314	Woman	woman	0	Black or African American	Someone who has or has had depression	Someone who has or has had anxiety	lowincome	Someone who has not had an addiction to drugs or alcohol	A first-generation college student	Someone who struggled academically in college	Not having a disability	I started my college career at the same 4-year institution from which I graduated	1	1	1	1	1	0	0	woman	peer	50+	tenured
1315	Woman	woman	NA	Asian	Decline to state	Someone who does not have anxiety	lowincome	Someone who has not had an addiction to drugs or alcohol	A first-generation college student	Someone who did not struggle academically in college	Not having a disability	If none of the above reflect your experience, please describe	NA	0	1	1	0	0	0	woman	asian	23-49	tenuretrack
1316	Woman	woman	0	Asian	Someone who does not have depression	Someone who does not have anxiety	midincome	Someone who has not had an addiction to drugs or alcohol	A non-first-generation college student (at least one of my parents or guardians has a bachelor’s degree or equivalent)	Someone who did not struggle academically in college	Not having a disability	I started my college career at the same 4-year institution from which I graduated	0	0	0	0	0	0	0	woman	asian	23-49	tenuretrack
1317	Man	man	0	Asian	Someone who does not have depression	Someone who does not have anxiety	midincome	Someone who has not had an addiction to drugs or alcohol	A non-first-generation college student (at least one of my parents or guardians has a bachelor’s degree or equivalent)	Someone who did not struggle academically in college	Not having a disability	I started my college career at the same 4-year institution from which I graduated	0	0	0	0	0	0	0	man	asian	23-49	tenured
1318	Woman	woman	0	White	Someone who does not have depression	Someone who does not have anxiety	midincome	Someone who has not had an addiction to drugs or alcohol	A non-first-generation college student (at least one of my parents or guardians has a bachelor’s degree or equivalent)	Someone who did not struggle academically in college	Not having a disability	I started my college career at the same 4-year institution from which I graduated	0	0	0	0	0	0	0	woman	white	23-49	tenured
1319	Woman	woman	0	White	Someone who does not have depression	Someone who has or has had anxiety	lowincome	Someone who has not had an addiction to drugs or alcohol	A non-first-generation college student (at least one of my parents or guardians has a bachelor’s degree or equivalent)	Someone who did not struggle academically in college	Not having a disability	I transferred to a 4-year institution from a 2-year college, a community college, a junior college, or a technical college	0	1	1	0	0	0	1	woman	white	23-49	instructor
132	Woman	woman	0	White	Someone who does not have depression	Someone who does not have anxiety	midincome	Someone who has not had an addiction to drugs or alcohol	A non-first-generation college student (at least one of my parents or guardians has a bachelor’s degree or equivalent)	Someone who did not struggle academically in college	Not having a disability	I started my college career at the same 4-year institution from which I graduated	0	0	0	0	0	0	0	woman	white	23-49	tenured
1320	Man	man	0	White	Someone who does not have depression	Someone who does not have anxiety	midincome	Someone who has not had an addiction to drugs or alcohol	A non-first-generation college student (at least one of my parents or guardians has a bachelor’s degree or equivalent)	Someone who did not struggle academically in college	Not having a disability	I started my college career at the same 4-year institution from which I graduated	0	0	0	0	0	0	0	man	white	50+	tenured
1321	Woman	woman	0	White	Someone who does not have depression	Someone who does not have anxiety	midincome	Someone who has not had an addiction to drugs or alcohol	A non-first-generation college student (at least one of my parents or guardians has a bachelor’s degree or equivalent)	Someone who did not struggle academically in college	Not having a disability	I started my college career at the same 4-year institution from which I graduated	0	0	0	0	0	0	0	woman	white	23-49	instructor
1322	Man	man	0	Decline to state	Decline to state	Decline to state	midincome	Someone who has not had an addiction to drugs or alcohol	A non-first-generation college student (at least one of my parents or guardians has a bachelor’s degree or equivalent)	Someone who struggled academically in college	Not having a disability	I started my college career at the same 4-year institution from which I graduated	NA	NA	0	0	1	0	0	man	NA	23-49	instructor
1323	Man	man	0	White	Someone who has or has had depression	Someone who has or has had anxiety	midincome	Someone who has not had an addiction to drugs or alcohol	A first-generation college student	Someone who did not struggle academically in college	Not having a disability	I started my college career at the same 4-year institution from which I graduated	1	1	0	1	0	0	0	man	white	23-49	tenured
1324	Man	man	0	White	Someone who does not have depression	Someone who has or has had anxiety	midincome	Someone who has not had an addiction to drugs or alcohol	A non-first-generation college student (at least one of my parents or guardians has a bachelor’s degree or equivalent)	Someone who did not struggle academically in college	Not having a disability	I started my college career at the same 4-year institution from which I graduated	0	1	0	0	0	0	0	man	white	23-49	tenured
1325	Woman	woman	0	White	Someone who does not have depression	Someone who has or has had anxiety	midincome	Someone who has not had an addiction to drugs or alcohol	A non-first-generation college student (at least one of my parents or guardians has a bachelor’s degree or equivalent)	Someone who struggled academically in college	Not having a disability	I transferred to a 4-year institution from another 4-year institution	0	1	0	0	1	0	0	woman	white	23-49	instructor
1326	Woman	woman	0	White	Someone who has or has had depression	Someone who has or has had anxiety	lowincome	Someone who has not had an addiction to drugs or alcohol	A non-first-generation college student (at least one of my parents or guardians has a bachelor’s degree or equivalent)	Someone who did not struggle academically in college	Having a disability	I started my college career at the same 4-year institution from which I graduated	1	1	1	0	0	1	0	woman	white	23-49	tenuretrack
1327	Man	man	0	White	Someone who does not have depression	Someone who does not have anxiety	midincome	Someone who has not had an addiction to drugs or alcohol	A non-first-generation college student (at least one of my parents or guardians has a bachelor’s degree or equivalent)	Someone who did not struggle academically in college	Not having a disability	I started my college career at the same 4-year institution from which I graduated	0	0	0	0	0	0	0	man	white	50+	tenured
1328	Woman	woman	0	White	Someone who does not have depression	Someone who does not have anxiety	midincome	Someone who has not had an addiction to drugs or alcohol	A non-first-generation college student (at least one of my parents or guardians has a bachelor’s degree or equivalent)	Someone who did not struggle academically in college	Not having a disability	I started my college career at the same 4-year institution from which I graduated	0	0	0	0	0	0	0	woman	white	23-49	instructor
1329	Man	man	0	White	Someone who does not have depression	Someone who does not have anxiety	midincome	Someone who has not had an addiction to drugs or alcohol	A first-generation college student	Someone who did not struggle academically in college	Not having a disability	I transferred to a 4-year institution from a 2-year college, a community college, a junior college, or a technical college	0	0	0	1	0	0	1	man	white	50+	tenured
133	Woman	woman	0	White	Someone who has or has had depression	Someone who has or has had anxiety	midincome	Someone who has not had an addiction to drugs or alcohol	A non-first-generation college student (at least one of my parents or guardians has a bachelor’s degree or equivalent)	Someone who did not struggle academically in college	Having a disability	I started my college career at the same 4-year institution from which I graduated	1	1	0	0	0	1	0	woman	white	23-49	instructor
1330	Man	man	0	White	Someone who does not have depression	Someone who has or has had anxiety	midincome	Someone who has not had an addiction to drugs or alcohol	A non-first-generation college student (at least one of my parents or guardians has a bachelor’s degree or equivalent)	Someone who did not struggle academically in college	Not having a disability	I started my college career at the same 4-year institution from which I graduated	0	1	0	0	0	0	0	man	white	50+	tenured
1331	Woman	woman	0	White	Someone who does not have depression	Someone who does not have anxiety	midincome	Someone who has not had an addiction to drugs or alcohol	A non-first-generation college student (at least one of my parents or guardians has a bachelor’s degree or equivalent)	Someone who did not struggle academically in college	Not having a disability	I started my college career at the same 4-year institution from which I graduated	0	0	0	0	0	0	0	woman	white	23-49	tenured
1332	Man	man	0	White	Someone who has or has had depression	Someone who has or has had anxiety	lowincome	Someone who has not had an addiction to drugs or alcohol	A first-generation college student	Someone who did not struggle academically in college	Not having a disability	I started my college career at the same 4-year institution from which I graduated	1	1	1	1	0	0	0	man	white	50+	tenured
1333	Man	man	1	White	Someone who has or has had depression	Someone who has or has had anxiety	lowincome	Someone who has not had an addiction to drugs or alcohol	A first-generation college student	Someone who did not struggle academically in college	Not having a disability	I started my college career at the same 4-year institution from which I graduated	1	1	1	1	0	0	0	man	white	50+	tenured
1334	Man	man	0	White	Someone who does not have depression	Someone who does not have anxiety	lowincome	Someone who has not had an addiction to drugs or alcohol	A non-first-generation college student (at least one of my parents or guardians has a bachelor’s degree or equivalent)	Someone who did not struggle academically in college	Not having a disability	I started my college career at the same 4-year institution from which I graduated	0	0	1	0	0	0	0	man	white	50+	tenured
1335	Man	man	NA	Decline to state	Decline to state	Someone who does not have anxiety	midincome	Someone who has not had an addiction to drugs or alcohol	A non-first-generation college student (at least one of my parents or guardians has a bachelor’s degree or equivalent)	Someone who did not struggle academically in college	Not having a disability	I started my college career at the same 4-year institution from which I graduated	NA	0	0	0	0	0	0	man	NA	50+	tenured
1336	Man	man	0	White	Someone who does not have depression	Someone who does not have anxiety	lowincome	Someone who has not had an addiction to drugs or alcohol	A first-generation college student	Someone who did not struggle academically in college	Not having a disability	I started my college career at the same 4-year institution from which I graduated	0	0	1	1	0	0	0	man	white	23-49	tenuretrack
1337	Man	man	0	White	Someone who has or has had depression	Someone who has or has had anxiety	lowincome	Someone who has or has had an addiction to drugs or alcohol	A non-first-generation college student (at least one of my parents or guardians has a bachelor’s degree or equivalent)	Someone who did not struggle academically in college	Not having a disability	I started my college career at the same 4-year institution from which I graduated	1	1	1	0	0	0	0	man	white	23-49	tenured
1338	Man	man	1	White	Someone who does not have depression	Someone who does not have anxiety	lowincome	Someone who has not had an addiction to drugs or alcohol	A non-first-generation college student (at least one of my parents or guardians has a bachelor’s degree or equivalent)	Someone who did not struggle academically in college	Not having a disability	I started my college career at the same 4-year institution from which I graduated	0	0	1	0	0	0	0	man	white	23-49	tenuretrack
1339	Woman	woman	0	Hispanic, Latino/a, or of Spanish Origin	Someone who does not have depression	Someone who has or has had anxiety	midincome	Someone who has not had an addiction to drugs or alcohol	A non-first-generation college student (at least one of my parents or guardians has a bachelor’s degree or equivalent)	Someone who did not struggle academically in college	Not having a disability	I started my college career at the same 4-year institution from which I graduated	0	1	0	0	0	0	0	woman	peer	23-49	tenured
134	Man	man	0	White	Someone who has or has had depression	Someone who has or has had anxiety	midincome	Someone who has not had an addiction to drugs or alcohol	A non-first-generation college student (at least one of my parents or guardians has a bachelor’s degree or equivalent)	Someone who struggled academically in college	Having a disability	I started my college career at the same 4-year institution from which I graduated	1	1	0	0	1	1	0	man	white	50+	instructor
1340	Man	man	0	White	Someone who does not have depression	Someone who does not have anxiety	lowincome	Someone who has not had an addiction to drugs or alcohol	A non-first-generation college student (at least one of my parents or guardians has a bachelor’s degree or equivalent)	Someone who did not struggle academically in college	Not having a disability	If none of the above reflect your experience, please describe	0	0	1	0	0	0	0	man	white	23-49	tenured
1341	Woman	woman	0	White	Someone who does not have depression	Someone who does not have anxiety	lowincome	Someone who has not had an addiction to drugs or alcohol	A first-generation college student	Someone who did not struggle academically in college	Not having a disability	I transferred to a 4-year institution from a 2-year college, a community college, a junior college, or a technical college	0	0	1	1	0	0	1	woman	white	50+	tenured
1342	Man	man	0	White	Someone who does not have depression	Someone who does not have anxiety	midincome	Someone who has not had an addiction to drugs or alcohol	A non-first-generation college student (at least one of my parents or guardians has a bachelor’s degree or equivalent)	Someone who struggled academically in college	Not having a disability	I started my college career at the same 4-year institution from which I graduated	0	0	0	0	1	0	0	man	white	NA	instructor
1343	Woman	woman	0	Asian	Someone who does not have depression	Someone who does not have anxiety	midincome	Someone who has not had an addiction to drugs or alcohol	A non-first-generation college student (at least one of my parents or guardians has a bachelor’s degree or equivalent)	Someone who did not struggle academically in college	Not having a disability	I started my college career at the same 4-year institution from which I graduated	0	0	0	0	0	0	0	woman	asian	23-49	tenuretrack
1344	Woman	woman	1	White	Someone who has or has had depression	Someone who has or has had anxiety	lowincome	Someone who has not had an addiction to drugs or alcohol	A first-generation college student	Someone who did not struggle academically in college	Having a disability	I started my college career at the same 4-year institution from which I graduated	1	1	1	1	0	1	0	woman	white	23-49	instructor
1345	Man	man	0	White	Someone who does not have depression	Someone who does not have anxiety	midincome	Someone who has not had an addiction to drugs or alcohol	A non-first-generation college student (at least one of my parents or guardians has a bachelor’s degree or equivalent)	Someone who did not struggle academically in college	Not having a disability	I started my college career at the same 4-year institution from which I graduated	0	0	0	0	0	0	0	man	white	50+	instructor
1346	Man	man	0	Hispanic, Latino/a, or of Spanish Origin	Someone who does not have depression	Someone who does not have anxiety	midincome	Someone who has not had an addiction to drugs or alcohol	A first-generation college student	Someone who did not struggle academically in college	Not having a disability	I started my college career at the same 4-year institution from which I graduated	0	0	0	1	0	0	0	man	peer	50+	instructor
1347	Man	man	0	White	Someone who does not have depression	Someone who does not have anxiety	midincome	Someone who has not had an addiction to drugs or alcohol	A non-first-generation college student (at least one of my parents or guardians has a bachelor’s degree or equivalent)	Someone who did not struggle academically in college	Not having a disability	I transferred to a 4-year institution from another 4-year institution	0	0	0	0	0	0	0	man	white	50+	tenured
1348	Man	man	0	White	Someone who does not have depression	Someone who does not have anxiety	upperincome	Someone who has not had an addiction to drugs or alcohol	A non-first-generation college student (at least one of my parents or guardians has a bachelor’s degree or equivalent)	Someone who did not struggle academically in college	Not having a disability	I started my college career at the same 4-year institution from which I graduated	0	0	0	0	0	0	0	man	white	23-49	tenured
1349	Man	man	0	White	Someone who does not have depression	Someone who has or has had anxiety	midincome	Someone who has not had an addiction to drugs or alcohol	A non-first-generation college student (at least one of my parents or guardians has a bachelor’s degree or equivalent)	Someone who did not struggle academically in college	Not having a disability	I started my college career at the same 4-year institution from which I graduated	0	1	0	0	0	0	0	man	white	23-49	instructor
135	Man	man	1	White	Someone who does not have depression	Someone who has or has had anxiety	midincome	Someone who has not had an addiction to drugs or alcohol	A non-first-generation college student (at least one of my parents or guardians has a bachelor’s degree or equivalent)	Someone who did not struggle academically in college	Not having a disability	I started my college career at the same 4-year institution from which I graduated	0	1	0	0	0	0	0	man	white	23-49	tenuretrack
1350	Man	man	0	Decline to state	Decline to state	Someone who does not have anxiety	midincome	Decline to state	A first-generation college student	Someone who struggled academically in college	Not having a disability	I transferred to a 4-year institution from a 2-year college, a community college, a junior college, or a technical college	NA	0	0	1	1	0	1	man	NA	50+	tenured
1352	Man	man	0	White	Someone who does not have depression	Someone who does not have anxiety	midincome	Someone who has not had an addiction to drugs or alcohol	A non-first-generation college student (at least one of my parents or guardians has a bachelor’s degree or equivalent)	Someone who did not struggle academically in college	Not having a disability	I transferred to a 4-year institution from another 4-year institution	0	0	0	0	0	0	0	man	white	50+	tenured
1353	Man	man	0	White	Someone who does not have depression	Someone who does not have anxiety	lowincome	Someone who has not had an addiction to drugs or alcohol	A non-first-generation college student (at least one of my parents or guardians has a bachelor’s degree or equivalent)	Someone who did not struggle academically in college	Not having a disability	I started my college career at the same 4-year institution from which I graduated	0	0	1	0	0	0	0	man	white	23-49	instructor
1354	Man	man	0	White	Someone who has or has had depression	Someone who has or has had anxiety	upperincome	Someone who has not had an addiction to drugs or alcohol	A non-first-generation college student (at least one of my parents or guardians has a bachelor’s degree or equivalent)	Someone who did not struggle academically in college	Not having a disability	I started my college career at the same 4-year institution from which I graduated	1	1	0	0	0	0	0	man	white	23-49	instructor
1355	Woman	woman	0	White	Someone who does not have depression	Decline to state	midincome	Someone who has not had an addiction to drugs or alcohol	A first-generation college student	Someone who did not struggle academically in college	Not having a disability	I started my college career at the same 4-year institution from which I graduated	0	NA	0	1	0	0	0	woman	white	NA	tenured
1356	Man	man	0	Decline to state	Someone who does not have depression	Someone who does not have anxiety	midincome	Someone who has not had an addiction to drugs or alcohol	A first-generation college student	Someone who did not struggle academically in college	Not having a disability	I started my college career at the same 4-year institution from which I graduated	0	0	0	1	0	0	0	man	NA	23-49	tenured
1357	Man	man	0	White	Someone who does not have depression	Someone who does not have anxiety	midincome	Someone who has not had an addiction to drugs or alcohol	A non-first-generation college student (at least one of my parents or guardians has a bachelor’s degree or equivalent)	Someone who did not struggle academically in college	Not having a disability	I started my college career at the same 4-year institution from which I graduated	0	0	0	0	0	0	0	man	white	23-49	tenuretrack
1358	Man	man	0	Asian	Someone who does not have depression	Someone who does not have anxiety	lowincome	Someone who has not had an addiction to drugs or alcohol	A non-first-generation college student (at least one of my parents or guardians has a bachelor’s degree or equivalent)	Someone who did not struggle academically in college	Not having a disability	I started my college career at the same 4-year institution from which I graduated	0	0	1	0	0	0	0	man	asian	NA	instructor
1359	Man	man	0	White	Someone who does not have depression	Someone who does not have anxiety	midincome	Someone who has not had an addiction to drugs or alcohol	A first-generation college student	Someone who did not struggle academically in college	Having a disability	I started my college career at the same 4-year institution from which I graduated	0	0	0	1	0	1	0	man	white	50+	tenured
136	Woman	woman	0	White	Someone who has or has had depression	Someone who has or has had anxiety	midincome	Someone who has not had an addiction to drugs or alcohol	A non-first-generation college student (at least one of my parents or guardians has a bachelor’s degree or equivalent)	Someone who did not struggle academically in college	Not having a disability	I transferred to a 4-year institution from another 4-year institution	1	1	0	0	0	0	0	woman	white	23-49	tenured
1360	Woman	woman	0	White	Someone who does not have depression	Someone who has or has had anxiety	midincome	Someone who has not had an addiction to drugs or alcohol	A non-first-generation college student (at least one of my parents or guardians has a bachelor’s degree or equivalent)	Someone who did not struggle academically in college	Not having a disability	I started my college career at the same 4-year institution from which I graduated	0	1	0	0	0	0	0	woman	white	23-49	instructor
1361	Woman	woman	0	Asian	Someone who does not have depression	Someone who has or has had anxiety	midincome	Someone who has not had an addiction to drugs or alcohol	A non-first-generation college student (at least one of my parents or guardians has a bachelor’s degree or equivalent)	Someone who did not struggle academically in college	Not having a disability	I started my college career at the same 4-year institution from which I graduated	0	1	0	0	0	0	0	woman	asian	23-49	instructor
1362	Man	man	0	Hispanic, Latino/a, or of Spanish Origin	Someone who does not have depression	Someone who has or has had anxiety	lowincome	Decline to state	A first-generation college student	Someone who struggled academically in college	Not having a disability	I transferred to a 4-year institution from a 2-year college, a community college, a junior college, or a technical college	0	1	1	1	1	0	1	man	peer	23-49	tenuretrack
1363	Woman	woman	0	Other (including multiracial), please describe	Someone who does not have depression	Someone who does not have anxiety	lowincome	Someone who has not had an addiction to drugs or alcohol	A first-generation college student	Someone who did not struggle academically in college	Not having a disability	I transferred to a 4-year institution from a 2-year college, a community college, a junior college, or a technical college	0	0	1	1	0	0	1	woman	NA	23-49	instructor
1364	Woman	woman	0	White	Someone who does not have depression	Someone who does not have anxiety	midincome	Someone who has not had an addiction to drugs or alcohol	A non-first-generation college student (at least one of my parents or guardians has a bachelor’s degree or equivalent)	Someone who did not struggle academically in college	Not having a disability	If none of the above reflect your experience, please describe	0	0	0	0	0	0	0	woman	white	50+	tenured
1365	Man	man	0	White	Someone who does not have depression	Someone who has or has had anxiety	midincome	Someone who has not had an addiction to drugs or alcohol	A first-generation college student	Someone who did not struggle academically in college	Not having a disability	I started my college career at the same 4-year institution from which I graduated	0	1	0	1	0	0	0	man	white	23-49	tenured
1366	Man	man	0	White	Someone who does not have depression	Someone who does not have anxiety	midincome	Someone who has not had an addiction to drugs or alcohol	A non-first-generation college student (at least one of my parents or guardians has a bachelor’s degree or equivalent)	Someone who did not struggle academically in college	Not having a disability	I started my college career at the same 4-year institution from which I graduated	0	0	0	0	0	0	0	man	white	50+	tenured
1367	Woman	woman	0	Hispanic, Latino/a, or of Spanish Origin	Someone who does not have depression	Someone who has or has had anxiety	lowincome	Someone who has or has had an addiction to drugs or alcohol	A non-first-generation college student (at least one of my parents or guardians has a bachelor’s degree or equivalent)	Someone who struggled academically in college	Not having a disability	I transferred to a 4-year institution from a 2-year college, a community college, a junior college, or a technical college	0	1	1	0	1	0	1	woman	peer	23-49	tenured
1368	Man	man	0	White	Someone who does not have depression	Someone who does not have anxiety	upperincome	Someone who has not had an addiction to drugs or alcohol	A non-first-generation college student (at least one of my parents or guardians has a bachelor’s degree or equivalent)	Someone who did not struggle academically in college	Not having a disability	I started my college career at the same 4-year institution from which I graduated	0	0	0	0	0	0	0	man	white	23-49	tenured
1369	Woman	woman	0	White	Someone who does not have depression	Someone who does not have anxiety	lowincome	Someone who has not had an addiction to drugs or alcohol	A first-generation college student	Someone who did not struggle academically in college	Not having a disability	I started my college career at the same 4-year institution from which I graduated	0	0	1	1	0	0	0	woman	white	23-49	instructor
137	Man	man	0	Hispanic, Latino/a, or of Spanish Origin	Someone who does not have depression	Someone who does not have anxiety	midincome	Someone who has not had an addiction to drugs or alcohol	A non-first-generation college student (at least one of my parents or guardians has a bachelor’s degree or equivalent)	Someone who did not struggle academically in college	Not having a disability	I started my college career at the same 4-year institution from which I graduated	0	0	0	0	0	0	0	man	peer	23-49	tenuretrack
1370	Man	man	0	White	Someone who does not have depression	Someone who does not have anxiety	upperincome	Someone who has not had an addiction to drugs or alcohol	A non-first-generation college student (at least one of my parents or guardians has a bachelor’s degree or equivalent)	Someone who did not struggle academically in college	Not having a disability	I started my college career at the same 4-year institution from which I graduated	0	0	0	0	0	0	0	man	white	50+	tenured
1371	Man	man	0	White	Someone who does not have depression	Someone who has or has had anxiety	lowincome	Someone who has or has had an addiction to drugs or alcohol	A first-generation college student	Someone who struggled academically in college	Having a disability	I transferred to a 4-year institution from a 2-year college, a community college, a junior college, or a technical college	0	1	1	1	1	1	1	man	white	23-49	tenuretrack
1372	Man	man	0	White	Someone who does not have depression	Someone who does not have anxiety	midincome	Someone who has not had an addiction to drugs or alcohol	A non-first-generation college student (at least one of my parents or guardians has a bachelor’s degree or equivalent)	Someone who did not struggle academically in college	Not having a disability	I started my college career at the same 4-year institution from which I graduated	0	0	0	0	0	0	0	man	white	50+	tenured
1373	Man	man	0	White	Someone who does not have depression	Someone who does not have anxiety	midincome	Someone who has not had an addiction to drugs or alcohol	A non-first-generation college student (at least one of my parents or guardians has a bachelor’s degree or equivalent)	Someone who did not struggle academically in college	Not having a disability	I started my college career at the same 4-year institution from which I graduated	0	0	0	0	0	0	0	man	white	23-49	tenuretrack
1374	Woman	woman	0	White	Someone who does not have depression	Someone who does not have anxiety	lowincome	Someone who has not had an addiction to drugs or alcohol	A first-generation college student	Someone who struggled academically in college	Not having a disability	I started my college career at the same 4-year institution from which I graduated	0	0	1	1	1	0	0	woman	white	50+	tenured
1375	Man	man	0	White	Someone who does not have depression	Someone who does not have anxiety	midincome	Someone who has not had an addiction to drugs or alcohol	A non-first-generation college student (at least one of my parents or guardians has a bachelor’s degree or equivalent)	Someone who did not struggle academically in college	Not having a disability	I started my college career at the same 4-year institution from which I graduated	0	0	0	0	0	0	0	man	white	23-49	tenured
1376	Woman	woman	0	White	Someone who does not have depression	Someone who does not have anxiety	midincome	Someone who has not had an addiction to drugs or alcohol	A non-first-generation college student (at least one of my parents or guardians has a bachelor’s degree or equivalent)	Someone who did not struggle academically in college	Having a disability	I started my college career at the same 4-year institution from which I graduated	0	0	0	0	0	1	0	woman	white	23-49	instructor
1377	Man	man	0	Decline to state	Someone who has or has had depression	Someone who has or has had anxiety	lowincome	Someone who has not had an addiction to drugs or alcohol	A first-generation college student	Someone who did not struggle academically in college	Not having a disability	I started my college career at the same 4-year institution from which I graduated	1	1	1	1	0	0	0	man	NA	23-49	tenuretrack
1378	Man	man	0	White	Someone who does not have depression	Someone who does not have anxiety	midincome	Someone who has not had an addiction to drugs or alcohol	A first-generation college student	Someone who did not struggle academically in college	Not having a disability	I started my college career at the same 4-year institution from which I graduated	0	0	0	1	0	0	0	man	white	50+	tenured
1379	Man	man	0	White	Someone who does not have depression	Someone who has or has had anxiety	midincome	Someone who has or has had an addiction to drugs or alcohol	A non-first-generation college student (at least one of my parents or guardians has a bachelor’s degree or equivalent)	Someone who did not struggle academically in college	Not having a disability	I started my college career at the same 4-year institution from which I graduated	0	1	0	0	0	0	0	man	white	50+	tenured
138	Man	man	0	Asian	Someone who does not have depression	Someone who has or has had anxiety	lowincome	Someone who has not had an addiction to drugs or alcohol	A non-first-generation college student (at least one of my parents or guardians has a bachelor’s degree or equivalent)	Someone who struggled academically in college	Not having a disability	I started my college career at the same 4-year institution from which I graduated	0	1	1	0	1	0	0	man	asian	23-49	tenuretrack
1380	Man	man	0	Hispanic, Latino/a, or of Spanish Origin	Someone who does not have depression	Someone who does not have anxiety	midincome	Someone who has not had an addiction to drugs or alcohol	A non-first-generation college student (at least one of my parents or guardians has a bachelor’s degree or equivalent)	Someone who did not struggle academically in college	Not having a disability	I started my college career at the same 4-year institution from which I graduated	0	0	0	0	0	0	0	man	peer	50+	instructor
1381	Woman	woman	0	White	Someone who does not have depression	Someone who does not have anxiety	midincome	Someone who has not had an addiction to drugs or alcohol	A non-first-generation college student (at least one of my parents or guardians has a bachelor’s degree or equivalent)	Someone who did not struggle academically in college	Not having a disability	I started my college career at the same 4-year institution from which I graduated	0	0	0	0	0	0	0	woman	white	50+	instructor
1382	Man	man	0	Asian	Someone who does not have depression	Someone who does not have anxiety	upperincome	Someone who has not had an addiction to drugs or alcohol	A non-first-generation college student (at least one of my parents or guardians has a bachelor’s degree or equivalent)	Someone who did not struggle academically in college	Not having a disability	I started my college career at the same 4-year institution from which I graduated	0	0	0	0	0	0	0	man	asian	23-49	tenured
1383	Man	man	0	White	Someone who has or has had depression	Someone who has or has had anxiety	midincome	Someone who has not had an addiction to drugs or alcohol	A non-first-generation college student (at least one of my parents or guardians has a bachelor’s degree or equivalent)	Someone who did not struggle academically in college	Not having a disability	I started my college career at the same 4-year institution from which I graduated	1	1	0	0	0	0	0	man	white	50+	tenured
1384	Man	man	0	White	Someone who does not have depression	Someone who does not have anxiety	midincome	Someone who has not had an addiction to drugs or alcohol	A non-first-generation college student (at least one of my parents or guardians has a bachelor’s degree or equivalent)	Someone who did not struggle academically in college	Not having a disability	I started my college career at the same 4-year institution from which I graduated	0	0	0	0	0	0	0	man	white	23-49	instructor
1385	Man	man	0	Asian	Someone who does not have depression	Decline to state	midincome	Someone who has not had an addiction to drugs or alcohol	A non-first-generation college student (at least one of my parents or guardians has a bachelor’s degree or equivalent)	Someone who did not struggle academically in college	Not having a disability	I started my college career at the same 4-year institution from which I graduated	0	NA	0	0	0	0	0	man	asian	50+	tenured
1386	Man	man	0	White	Someone who does not have depression	Someone who does not have anxiety	midincome	Someone who has not had an addiction to drugs or alcohol	A non-first-generation college student (at least one of my parents or guardians has a bachelor’s degree or equivalent)	Someone who did not struggle academically in college	Not having a disability	I started my college career at the same 4-year institution from which I graduated	0	0	0	0	0	0	0	man	white	23-49	instructor
1387	Man	man	0	Asian	Someone who does not have depression	Someone who does not have anxiety	midincome	Someone who has not had an addiction to drugs or alcohol	A non-first-generation college student (at least one of my parents or guardians has a bachelor’s degree or equivalent)	Someone who did not struggle academically in college	Not having a disability	I started my college career at the same 4-year institution from which I graduated	0	0	0	0	0	0	0	man	asian	50+	tenured
1388	Woman	woman	0	White	Someone who does not have depression	Someone who has or has had anxiety	midincome	Someone who has not had an addiction to drugs or alcohol	A first-generation college student	Someone who did not struggle academically in college	Not having a disability	I started my college career at the same 4-year institution from which I graduated	0	1	0	1	0	0	0	woman	white	23-49	tenured
1389	Woman	woman	0	White	Someone who does not have depression	Someone who does not have anxiety	midincome	Someone who has not had an addiction to drugs or alcohol	A first-generation college student	Someone who struggled academically in college	Not having a disability	I started my college career at the same 4-year institution from which I graduated	0	0	0	1	1	0	0	woman	white	23-49	tenuretrack
1390	Man	man	0	Asian	Someone who has or has had depression	Someone who has or has had anxiety	lowincome	Someone who has not had an addiction to drugs or alcohol	A non-first-generation college student (at least one of my parents or guardians has a bachelor’s degree or equivalent)	Someone who struggled academically in college	Not having a disability	I started my college career at the same 4-year institution from which I graduated	1	1	1	0	1	0	0	man	asian	23-49	tenuretrack
1391	Man	man	0	White	Someone who does not have depression	Someone who does not have anxiety	lowincome	Decline to state	A first-generation college student	Someone who did not struggle academically in college	Not having a disability	I started my college career at the same 4-year institution from which I graduated	0	0	1	1	0	0	0	man	white	50+	tenured
1392	Man	man	0	White	Someone who does not have depression	Someone who does not have anxiety	midincome	Someone who has not had an addiction to drugs or alcohol	A non-first-generation college student (at least one of my parents or guardians has a bachelor’s degree or equivalent)	Someone who did not struggle academically in college	Not having a disability	I started my college career at the same 4-year institution from which I graduated	0	0	0	0	0	0	0	man	white	50+	instructor
1393	Man	man	0	White	Someone who does not have depression	Someone who does not have anxiety	lowincome	Someone who has not had an addiction to drugs or alcohol	A first-generation college student	Someone who did not struggle academically in college	Not having a disability	I started my college career at the same 4-year institution from which I graduated	0	0	1	1	0	0	0	man	white	50+	tenured
1394	Man	man	0	Asian	Someone who does not have depression	Someone who does not have anxiety	upperincome	Someone who has not had an addiction to drugs or alcohol	A non-first-generation college student (at least one of my parents or guardians has a bachelor’s degree or equivalent)	Someone who did not struggle academically in college	Not having a disability	I started my college career at the same 4-year institution from which I graduated	0	0	0	0	0	0	0	man	asian	23-49	tenuretrack
1395	Woman	woman	0	Asian	Decline to state	Decline to state	lowincome	Someone who has not had an addiction to drugs or alcohol	A non-first-generation college student (at least one of my parents or guardians has a bachelor’s degree or equivalent)	Someone who did not struggle academically in college	Not having a disability	I started my college career at the same 4-year institution from which I graduated	NA	NA	1	0	0	0	0	woman	asian	23-49	tenuretrack
1396	Man	man	0	White	Someone who does not have depression	Someone who does not have anxiety	lowincome	Someone who has not had an addiction to drugs or alcohol	A first-generation college student	Someone who did not struggle academically in college	Not having a disability	I started my college career at the same 4-year institution from which I graduated	0	0	1	1	0	0	0	man	white	50+	tenured
1397	Man	man	0	White	Someone who does not have depression	Someone who does not have anxiety	midincome	Someone who has not had an addiction to drugs or alcohol	A non-first-generation college student (at least one of my parents or guardians has a bachelor’s degree or equivalent)	Someone who did not struggle academically in college	Not having a disability	I started my college career at the same 4-year institution from which I graduated	0	0	0	0	0	0	0	man	white	50+	tenured
1398	Man	man	0	White	Someone who does not have depression	Someone who does not have anxiety	lowincome	Someone who has not had an addiction to drugs or alcohol	A first-generation college student	Someone who did not struggle academically in college	Decline to state	Decline to state	0	0	1	1	0	NA	NA	man	white	50+	tenured
1399	Man	man	0	White	Someone who has or has had depression	Someone who has or has had anxiety	midincome	Someone who has or has had an addiction to drugs or alcohol	A first-generation college student	Someone who struggled academically in college	Not having a disability	I started my college career at the same 4-year institution from which I graduated	1	1	0	1	1	0	0	man	white	23-49	instructor
14	Man	man	0	White	Someone who does not have depression	Someone who does not have anxiety	midincome	Someone who has not had an addiction to drugs or alcohol	A non-first-generation college student (at least one of my parents or guardians has a bachelor’s degree or equivalent)	Someone who did not struggle academically in college	Not having a disability	I started my college career at the same 4-year institution from which I graduated	0	0	0	0	0	0	0	man	white	50+	tenured
140	Woman	woman	0	White	Someone who has or has had depression	Someone who has or has had anxiety	midincome	Someone who has not had an addiction to drugs or alcohol	A non-first-generation college student (at least one of my parents or guardians has a bachelor’s degree or equivalent)	Someone who struggled academically in college	Not having a disability	I started my college career at the same 4-year institution from which I graduated	1	1	0	0	1	0	0	woman	white	23-49	instructor
1400	Woman	woman	0	Decline to state	Decline to state	Someone who has or has had anxiety	midincome	Someone who has not had an addiction to drugs or alcohol	A first-generation college student	Someone who did not struggle academically in college	Not having a disability	I transferred to a 4-year institution from a 2-year college, a community college, a junior college, or a technical college	NA	1	0	1	0	0	1	woman	NA	23-49	instructor
1401	Man	man	0	White	Someone who does not have depression	Someone who has or has had anxiety	midincome	Someone who has or has had an addiction to drugs or alcohol	A non-first-generation college student (at least one of my parents or guardians has a bachelor’s degree or equivalent)	Someone who did not struggle academically in college	Not having a disability	I started my college career at the same 4-year institution from which I graduated	0	1	0	0	0	0	0	man	white	23-49	tenured
1402	Man	man	0	Asian	Someone who does not have depression	Someone who has or has had anxiety	lowincome	Someone who has not had an addiction to drugs or alcohol	A first-generation college student	Someone who did not struggle academically in college	Not having a disability	I started my college career at the same 4-year institution from which I graduated	0	1	1	1	0	0	0	man	asian	23-49	tenured
1403	Man	man	0	White	Someone who does not have depression	Someone who does not have anxiety	midincome	Someone who has not had an addiction to drugs or alcohol	A non-first-generation college student (at least one of my parents or guardians has a bachelor’s degree or equivalent)	Someone who did not struggle academically in college	Not having a disability	I started my college career at the same 4-year institution from which I graduated	0	0	0	0	0	0	0	man	white	23-49	instructor
1404	Woman	woman	0	White	Someone who does not have depression	Someone who has or has had anxiety	upperincome	Someone who has not had an addiction to drugs or alcohol	A non-first-generation college student (at least one of my parents or guardians has a bachelor’s degree or equivalent)	Someone who did not struggle academically in college	Not having a disability	I started my college career at the same 4-year institution from which I graduated	0	1	0	0	0	0	0	woman	white	23-49	tenuretrack
1405	Decline to state	NA	NA	Decline to state	Decline to state	Decline to state	lowincome	Decline to state	Decline to state	Someone who did not struggle academically in college	Decline to state	I started my college career at the same 4-year institution from which I graduated	NA	NA	1	NA	0	NA	0	NA	NA	NA	tenured
1406	Woman	woman	0	White	Someone who has or has had depression	Someone who has or has had anxiety	midincome	Someone who has not had an addiction to drugs or alcohol	A non-first-generation college student (at least one of my parents or guardians has a bachelor’s degree or equivalent)	Someone who did not struggle academically in college	Not having a disability	I started my college career at the same 4-year institution from which I graduated	1	1	0	0	0	0	0	woman	white	23-49	instructor
1407	Man	man	0	White	Someone who does not have depression	Someone who does not have anxiety	midincome	Someone who has not had an addiction to drugs or alcohol	A non-first-generation college student (at least one of my parents or guardians has a bachelor’s degree or equivalent)	Someone who did not struggle academically in college	Not having a disability	I started my college career at the same 4-year institution from which I graduated	0	0	0	0	0	0	0	man	white	23-49	tenuretrack
1408	Man	man	0	Asian	Someone who does not have depression	Someone who does not have anxiety	midincome	Someone who has not had an addiction to drugs or alcohol	A first-generation college student	Someone who did not struggle academically in college	Not having a disability	If none of the above reflect your experience, please describe	0	0	0	1	0	0	0	man	asian	50+	tenured
1409	Man	man	0	Asian	Someone who does not have depression	Someone who does not have anxiety	midincome	Someone who has not had an addiction to drugs or alcohol	A non-first-generation college student (at least one of my parents or guardians has a bachelor’s degree or equivalent)	Someone who did not struggle academically in college	Not having a disability	I started my college career at the same 4-year institution from which I graduated	0	0	0	0	0	0	0	man	asian	23-49	tenured
141	Woman	woman	0	Asian	Someone who does not have depression	Someone who does not have anxiety	midincome	Someone who has not had an addiction to drugs or alcohol	A first-generation college student	Someone who did not struggle academically in college	Not having a disability	If none of the above reflect your experience, please describe	0	0	0	1	0	0	0	woman	asian	23-49	tenuretrack
1410	Woman	woman	0	White	Someone who has or has had depression	Someone who has or has had anxiety	midincome	Someone who has not had an addiction to drugs or alcohol	A non-first-generation college student (at least one of my parents or guardians has a bachelor’s degree or equivalent)	Someone who did not struggle academically in college	Not having a disability	I started my college career at the same 4-year institution from which I graduated	1	1	0	0	0	0	0	woman	white	23-49	instructor
1411	Gender-queer or non-binary	nb	1	White	Someone who has or has had depression	Someone who has or has had anxiety	midincome	Someone who has not had an addiction to drugs or alcohol	A non-first-generation college student (at least one of my parents or guardians has a bachelor’s degree or equivalent)	Someone who did not struggle academically in college	Not having a disability	I started my college career at the same 4-year institution from which I graduated	1	1	0	0	0	0	0	NA	white	50+	tenuretrack
1412	Man	man	1	Hispanic, Latino/a, or of Spanish Origin	Someone who has or has had depression	Someone who has or has had anxiety	midincome	Someone who has or has had an addiction to drugs or alcohol	A non-first-generation college student (at least one of my parents or guardians has a bachelor’s degree or equivalent)	Someone who did not struggle academically in college	Not having a disability	I started my college career at the same 4-year institution from which I graduated	1	1	0	0	0	0	0	man	peer	23-49	instructor
1413	Woman	woman	0	White	Someone who has or has had depression	Someone who has or has had anxiety	midincome	Someone who has not had an addiction to drugs or alcohol	A non-first-generation college student (at least one of my parents or guardians has a bachelor’s degree or equivalent)	Someone who did not struggle academically in college	Having a disability	I started my college career at the same 4-year institution from which I graduated	1	1	0	0	0	1	0	woman	white	23-49	tenuretrack
1414	Man	man	0	White	Someone who does not have depression	Someone who does not have anxiety	midincome	Someone who has not had an addiction to drugs or alcohol	A non-first-generation college student (at least one of my parents or guardians has a bachelor’s degree or equivalent)	Someone who did not struggle academically in college	Not having a disability	I started my college career at the same 4-year institution from which I graduated	0	0	0	0	0	0	0	man	white	50+	tenured
1415	Woman	woman	0	White	Someone who does not have depression	Someone who does not have anxiety	lowincome	Someone who has not had an addiction to drugs or alcohol	A first-generation college student	Decline to state	Not having a disability	If none of the above reflect your experience, please describe	0	0	1	1	NA	0	0	woman	white	50+	instructor
1416	Woman	woman	0	White	Someone who has or has had depression	Someone who does not have anxiety	midincome	Someone who has not had an addiction to drugs or alcohol	A non-first-generation college student (at least one of my parents or guardians has a bachelor’s degree or equivalent)	Someone who did not struggle academically in college	Not having a disability	I started my college career at the same 4-year institution from which I graduated	1	0	0	0	0	0	0	woman	white	23-49	tenured
1417	Woman	woman	0	White	Someone who has or has had depression	Someone who has or has had anxiety	midincome	Someone who has not had an addiction to drugs or alcohol	A non-first-generation college student (at least one of my parents or guardians has a bachelor’s degree or equivalent)	Someone who did not struggle academically in college	Not having a disability	I started my college career at the same 4-year institution from which I graduated	1	1	0	0	0	0	0	woman	white	50+	tenured
1418	Man	man	0	White	Someone who has or has had depression	Someone who has or has had anxiety	lowincome	Decline to state	A first-generation college student	Someone who struggled academically in college	Decline to state	I transferred to a 4-year institution from another 4-year institution	1	1	1	1	1	NA	0	man	white	23-49	tenured
142	Woman	woman	0	White	Someone who does not have depression	Someone who has or has had anxiety	midincome	Someone who has not had an addiction to drugs or alcohol	A first-generation college student	Someone who did not struggle academically in college	Not having a disability	I started my college career at the same 4-year institution from which I graduated	0	1	0	1	0	0	0	woman	white	23-49	instructor
1420	Woman	woman	0	Hispanic, Latino/a, or of Spanish Origin	Someone who has or has had depression	Someone who has or has had anxiety	lowincome	Someone who has not had an addiction to drugs or alcohol	A first-generation college student	Someone who struggled academically in college	Not having a disability	I started my college career at the same 4-year institution from which I graduated	1	1	1	1	1	0	0	woman	peer	23-49	tenuretrack
1421	Man	man	0	White	Someone who does not have depression	Someone who does not have anxiety	midincome	Someone who has not had an addiction to drugs or alcohol	A non-first-generation college student (at least one of my parents or guardians has a bachelor’s degree or equivalent)	Someone who did not struggle academically in college	Not having a disability	I started my college career at the same 4-year institution from which I graduated	0	0	0	0	0	0	0	man	white	23-49	tenured
1422	Man	man	0	White	Someone who does not have depression	Someone who does not have anxiety	midincome	Someone who has not had an addiction to drugs or alcohol	A non-first-generation college student (at least one of my parents or guardians has a bachelor’s degree or equivalent)	Someone who did not struggle academically in college	Not having a disability	I started my college career at the same 4-year institution from which I graduated	0	0	0	0	0	0	0	man	white	50+	tenured
1423	Man	man	0	White	Someone who does not have depression	Someone who does not have anxiety	midincome	Someone who has not had an addiction to drugs or alcohol	A non-first-generation college student (at least one of my parents or guardians has a bachelor’s degree or equivalent)	Someone who did not struggle academically in college	Not having a disability	I started my college career at the same 4-year institution from which I graduated	0	0	0	0	0	0	0	man	white	50+	tenured
1424	Woman	woman	0	White	Someone who has or has had depression	Someone who does not have anxiety	midincome	Someone who has not had an addiction to drugs or alcohol	A non-first-generation college student (at least one of my parents or guardians has a bachelor’s degree or equivalent)	Someone who did not struggle academically in college	Not having a disability	I started my college career at the same 4-year institution from which I graduated	1	0	0	0	0	0	0	woman	white	23-49	tenuretrack
1425	Woman	woman	0	White	Someone who does not have depression	Decline to state	decline	Someone who has not had an addiction to drugs or alcohol	A first-generation college student	Decline to state	Not having a disability	If none of the above reflect your experience, please describe	0	NA	NA	1	NA	0	0	woman	white	NA	tenured
1426	Man	man	0	White	Someone who does not have depression	Someone who does not have anxiety	midincome	Someone who has not had an addiction to drugs or alcohol	A non-first-generation college student (at least one of my parents or guardians has a bachelor’s degree or equivalent)	Someone who did not struggle academically in college	Not having a disability	I started my college career at the same 4-year institution from which I graduated	0	0	0	0	0	0	0	man	white	50+	instructor
1427	Woman	woman	0	White	Someone who does not have depression	Someone who does not have anxiety	midincome	Someone who has not had an addiction to drugs or alcohol	A non-first-generation college student (at least one of my parents or guardians has a bachelor’s degree or equivalent)	Someone who did not struggle academically in college	Not having a disability	I started my college career at the same 4-year institution from which I graduated	0	0	0	0	0	0	0	woman	white	50+	tenured
1428	Man	man	0	White	Someone who has or has had depression	Someone who has or has had anxiety	midincome	Someone who has not had an addiction to drugs or alcohol	A non-first-generation college student (at least one of my parents or guardians has a bachelor’s degree or equivalent)	Someone who did not struggle academically in college	Not having a disability	I started my college career at the same 4-year institution from which I graduated	1	1	0	0	0	0	0	man	white	50+	tenured
1429	Man	man	0	White	Someone who does not have depression	Someone who does not have anxiety	lowincome	Someone who has not had an addiction to drugs or alcohol	A first-generation college student	Someone who did not struggle academically in college	Not having a disability	I started my college career at the same 4-year institution from which I graduated	0	0	1	1	0	0	0	man	white	23-49	tenured
143	Man	man	0	White	Someone who does not have depression	Someone who does not have anxiety	midincome	Someone who has not had an addiction to drugs or alcohol	A first-generation college student	Someone who did not struggle academically in college	Not having a disability	I transferred to a 4-year institution from another 4-year institution	0	0	0	1	0	0	0	man	white	23-49	instructor
1430	Man	man	0	White	Someone who does not have depression	Someone who does not have anxiety	midincome	Someone who has not had an addiction to drugs or alcohol	A first-generation college student	Someone who did not struggle academically in college	Not having a disability	I started my college career at the same 4-year institution from which I graduated	0	0	0	1	0	0	0	man	white	50+	tenured
1431	Woman	woman	0	White	Someone who has or has had depression	Someone who has or has had anxiety	midincome	Someone who has not had an addiction to drugs or alcohol	A non-first-generation college student (at least one of my parents or guardians has a bachelor’s degree or equivalent)	Someone who struggled academically in college	Not having a disability	I started my college career at the same 4-year institution from which I graduated	1	1	0	0	1	0	0	woman	white	50+	instructor
1432	Man	man	0	White	Someone who does not have depression	Someone who does not have anxiety	upperincome	Someone who has not had an addiction to drugs or alcohol	A non-first-generation college student (at least one of my parents or guardians has a bachelor’s degree or equivalent)	Someone who did not struggle academically in college	Not having a disability	I started my college career at the same 4-year institution from which I graduated	0	0	0	0	0	0	0	man	white	50+	tenured
1433	Man	man	0	White	Someone who has or has had depression	Someone who has or has had anxiety	lowincome	Someone who has not had an addiction to drugs or alcohol	A first-generation college student	Someone who did not struggle academically in college	Not having a disability	If none of the above reflect your experience, please describe	1	1	1	1	0	0	0	man	white	50+	tenured
1434	Woman	woman	0	Black or African American	Someone who has or has had depression	Someone who has or has had anxiety	midincome	Someone who has not had an addiction to drugs or alcohol	A non-first-generation college student (at least one of my parents or guardians has a bachelor’s degree or equivalent)	Someone who struggled academically in college	Not having a disability	I started my college career at the same 4-year institution from which I graduated	1	1	0	0	1	0	0	woman	peer	50+	instructor
1435	Man	man	0	White	Someone who does not have depression	Someone who does not have anxiety	midincome	Someone who has not had an addiction to drugs or alcohol	A non-first-generation college student (at least one of my parents or guardians has a bachelor’s degree or equivalent)	Someone who did not struggle academically in college	Not having a disability	I started my college career at the same 4-year institution from which I graduated	0	0	0	0	0	0	0	man	white	23-49	tenured
1436	Woman	woman	0	White	Someone who does not have depression	Someone who does not have anxiety	midincome	Someone who has not had an addiction to drugs or alcohol	A non-first-generation college student (at least one of my parents or guardians has a bachelor’s degree or equivalent)	Someone who did not struggle academically in college	Not having a disability	I started my college career at the same 4-year institution from which I graduated	0	0	0	0	0	0	0	woman	white	50+	tenured
1437	Man	man	0	Other (including multiracial), please describe	Someone who has or has had depression	Someone who has or has had anxiety	lowincome	Someone who has or has had an addiction to drugs or alcohol	A non-first-generation college student (at least one of my parents or guardians has a bachelor’s degree or equivalent)	Someone who did not struggle academically in college	Having a disability	I started my college career at the same 4-year institution from which I graduated	1	1	1	0	0	1	0	man	NA	23-49	tenured
1438	Man	man	0	White	Someone who does not have depression	Someone who does not have anxiety	lowincome	Someone who has not had an addiction to drugs or alcohol	A first-generation college student	Someone who did not struggle academically in college	Not having a disability	I started my college career at the same 4-year institution from which I graduated	0	0	1	1	0	0	0	man	white	50+	tenured
1439	Man	man	0	Asian	Someone who does not have depression	Someone who does not have anxiety	decline	Someone who has not had an addiction to drugs or alcohol	A non-first-generation college student (at least one of my parents or guardians has a bachelor’s degree or equivalent)	Someone who did not struggle academically in college	Not having a disability	I started my college career at the same 4-year institution from which I graduated	0	0	NA	0	0	0	0	man	asian	23-49	tenured
144	Woman	woman	0	White	Someone who does not have depression	Someone who does not have anxiety	midincome	Someone who has not had an addiction to drugs or alcohol	A non-first-generation college student (at least one of my parents or guardians has a bachelor’s degree or equivalent)	Someone who did not struggle academically in college	Not having a disability	I started my college career at the same 4-year institution from which I graduated	0	0	0	0	0	0	0	woman	white	23-49	instructor
1440	Man	man	0	White	Someone who does not have depression	Someone who does not have anxiety	midincome	Someone who has not had an addiction to drugs or alcohol	A non-first-generation college student (at least one of my parents or guardians has a bachelor’s degree or equivalent)	Someone who did not struggle academically in college	Not having a disability	I started my college career at the same 4-year institution from which I graduated	0	0	0	0	0	0	0	man	white	50+	instructor
1441	Woman	woman	0	White	Someone who has or has had depression	Someone who has or has had anxiety	midincome	Someone who has not had an addiction to drugs or alcohol	A non-first-generation college student (at least one of my parents or guardians has a bachelor’s degree or equivalent)	Someone who struggled academically in college	Not having a disability	I started my college career at the same 4-year institution from which I graduated	1	1	0	0	1	0	0	woman	white	23-49	tenured
1442	Man	man	0	White	Someone who does not have depression	Someone who has or has had anxiety	midincome	Someone who has or has had an addiction to drugs or alcohol	A non-first-generation college student (at least one of my parents or guardians has a bachelor’s degree or equivalent)	Someone who did not struggle academically in college	Not having a disability	I started my college career at the same 4-year institution from which I graduated	0	1	0	0	0	0	0	man	white	23-49	tenuretrack
1443	Woman	woman	0	Asian	Someone who does not have depression	Someone who does not have anxiety	midincome	Someone who has not had an addiction to drugs or alcohol	A first-generation college student	Someone who did not struggle academically in college	Not having a disability	I started my college career at the same 4-year institution from which I graduated	0	0	0	1	0	0	0	woman	asian	23-49	tenuretrack
1444	Woman	woman	0	White	Someone who does not have depression	Someone who does not have anxiety	midincome	Someone who has not had an addiction to drugs or alcohol	A non-first-generation college student (at least one of my parents or guardians has a bachelor’s degree or equivalent)	Someone who did not struggle academically in college	Not having a disability	I transferred to a 4-year institution from a 2-year college, a community college, a junior college, or a technical college	0	0	0	0	0	0	1	woman	white	50+	instructor
1445	Woman	woman	0	White	Someone who does not have depression	Someone who does not have anxiety	upperincome	Someone who has not had an addiction to drugs or alcohol	A first-generation college student	Someone who did not struggle academically in college	Not having a disability	I started my college career at the same 4-year institution from which I graduated	0	0	0	1	0	0	0	woman	white	50+	tenured
1446	Man	man	0	White	Someone who has or has had depression	Someone who has or has had anxiety	upperincome	Someone who has or has had an addiction to drugs or alcohol	A non-first-generation college student (at least one of my parents or guardians has a bachelor’s degree or equivalent)	Someone who did not struggle academically in college	Not having a disability	I started my college career at the same 4-year institution from which I graduated	1	1	0	0	0	0	0	man	white	50+	instructor
1447	Man	man	0	White	Someone who does not have depression	Someone who does not have anxiety	midincome	Someone who has not had an addiction to drugs or alcohol	A non-first-generation college student (at least one of my parents or guardians has a bachelor’s degree or equivalent)	Someone who struggled academically in college	Not having a disability	I started my college career at the same 4-year institution from which I graduated	0	0	0	0	1	0	0	man	white	23-49	instructor
1448	Man	man	0	White	Someone who does not have depression	Someone who does not have anxiety	midincome	Someone who has not had an addiction to drugs or alcohol	A non-first-generation college student (at least one of my parents or guardians has a bachelor’s degree or equivalent)	Someone who did not struggle academically in college	Not having a disability	I started my college career at the same 4-year institution from which I graduated	0	0	0	0	0	0	0	man	white	50+	instructor
1449	Man	man	0	Hispanic, Latino/a, or of Spanish Origin	Someone who has or has had depression	Someone who has or has had anxiety	lowincome	Someone who has or has had an addiction to drugs or alcohol	A first-generation college student	Someone who struggled academically in college	Having a disability	I started my college career at the same 4-year institution from which I graduated	1	1	1	1	1	1	0	man	peer	23-49	instructor
145	Woman	woman	NA	White	Decline to state	Someone who has or has had anxiety	midincome	Someone who has not had an addiction to drugs or alcohol	A non-first-generation college student (at least one of my parents or guardians has a bachelor’s degree or equivalent)	Someone who did not struggle academically in college	Not having a disability	I started my college career at the same 4-year institution from which I graduated	NA	1	0	0	0	0	0	woman	white	23-49	tenuretrack
1450	Woman	woman	0	White	Someone who does not have depression	Someone who does not have anxiety	midincome	Someone who has not had an addiction to drugs or alcohol	A non-first-generation college student (at least one of my parents or guardians has a bachelor’s degree or equivalent)	Someone who did not struggle academically in college	Not having a disability	I started my college career at the same 4-year institution from which I graduated	0	0	0	0	0	0	0	woman	white	23-49	tenured
1451	Man	man	0	White	Someone who does not have depression	Someone who does not have anxiety	midincome	Someone who has not had an addiction to drugs or alcohol	A non-first-generation college student (at least one of my parents or guardians has a bachelor’s degree or equivalent)	Someone who struggled academically in college	Not having a disability	I started my college career at the same 4-year institution from which I graduated	0	0	0	0	1	0	0	man	white	23-49	tenured
1452	Woman	woman	0	White	Someone who has or has had depression	Someone who has or has had anxiety	midincome	Someone who has not had an addiction to drugs or alcohol	A non-first-generation college student (at least one of my parents or guardians has a bachelor’s degree or equivalent)	Someone who did not struggle academically in college	Not having a disability	I started my college career at the same 4-year institution from which I graduated	1	1	0	0	0	0	0	woman	white	50+	instructor
1453	Man	man	0	White	Someone who does not have depression	Someone who does not have anxiety	midincome	Someone who has not had an addiction to drugs or alcohol	A first-generation college student	Someone who did not struggle academically in college	Not having a disability	I started my college career at the same 4-year institution from which I graduated	0	0	0	1	0	0	0	man	white	50+	tenured
1454	Woman	woman	0	White	Someone who does not have depression	Someone who does not have anxiety	midincome	Someone who has not had an addiction to drugs or alcohol	A non-first-generation college student (at least one of my parents or guardians has a bachelor’s degree or equivalent)	Someone who did not struggle academically in college	Not having a disability	I started my college career at the same 4-year institution from which I graduated	0	0	0	0	0	0	0	woman	white	50+	tenured
1455	Man	man	0	White	Someone who does not have depression	Someone who does not have anxiety	midincome	Someone who has not had an addiction to drugs or alcohol	A first-generation college student	Someone who did not struggle academically in college	Not having a disability	I started my college career at the same 4-year institution from which I graduated	0	0	0	1	0	0	0	man	white	50+	tenured
1456	Woman	woman	0	White	Someone who does not have depression	Someone who does not have anxiety	upperincome	Someone who has not had an addiction to drugs or alcohol	A non-first-generation college student (at least one of my parents or guardians has a bachelor’s degree or equivalent)	Someone who struggled academically in college	Not having a disability	I started my college career at the same 4-year institution from which I graduated	0	0	0	0	1	0	0	woman	white	23-49	tenuretrack
1457	Man	man	0	White	Someone who does not have depression	Someone who does not have anxiety	midincome	Someone who has not had an addiction to drugs or alcohol	A non-first-generation college student (at least one of my parents or guardians has a bachelor’s degree or equivalent)	Someone who did not struggle academically in college	Not having a disability	I started my college career at the same 4-year institution from which I graduated	0	0	0	0	0	0	0	man	white	50+	tenured
1458	Man	man	0	White	Someone who has or has had depression	Someone who has or has had anxiety	lowincome	Someone who has not had an addiction to drugs or alcohol	A first-generation college student	Someone who did not struggle academically in college	Not having a disability	I started my college career at the same 4-year institution from which I graduated	1	1	1	1	0	0	0	man	white	23-49	tenuretrack
146	Man	man	0	White	Someone who does not have depression	Someone who does not have anxiety	midincome	Someone who has not had an addiction to drugs or alcohol	A first-generation college student	Someone who did not struggle academically in college	Not having a disability	I started my college career at the same 4-year institution from which I graduated	0	0	0	1	0	0	0	man	white	50+	tenured
1460	Woman	woman	0	White	Someone who has or has had depression	Someone who has or has had anxiety	lowincome	Someone who has not had an addiction to drugs or alcohol	A non-first-generation college student (at least one of my parents or guardians has a bachelor’s degree or equivalent)	Someone who did not struggle academically in college	Decline to state	I started my college career at the same 4-year institution from which I graduated	1	1	1	0	0	NA	0	woman	white	50+	tenured
1461	Woman	woman	0	White	Someone who does not have depression	Someone who has or has had anxiety	upperincome	Someone who has not had an addiction to drugs or alcohol	A non-first-generation college student (at least one of my parents or guardians has a bachelor’s degree or equivalent)	Someone who struggled academically in college	Not having a disability	If none of the above reflect your experience, please describe	0	1	0	0	1	0	0	woman	white	50+	tenured
1462	Man	man	1	White	Someone who has or has had depression	Someone who has or has had anxiety	midincome	Someone who has not had an addiction to drugs or alcohol	A non-first-generation college student (at least one of my parents or guardians has a bachelor’s degree or equivalent)	Someone who did not struggle academically in college	Not having a disability	I started my college career at the same 4-year institution from which I graduated	1	1	0	0	0	0	0	man	white	50+	instructor
1464	Man	man	0	White	Someone who has or has had depression	Someone who has or has had anxiety	midincome	Someone who has or has had an addiction to drugs or alcohol	A non-first-generation college student (at least one of my parents or guardians has a bachelor’s degree or equivalent)	Someone who struggled academically in college	Not having a disability	I transferred to a 4-year institution from another 4-year institution	1	1	0	0	1	0	0	man	white	23-49	tenuretrack
1465	Woman	woman	0	White	Someone who does not have depression	Someone who does not have anxiety	midincome	Someone who has not had an addiction to drugs or alcohol	A non-first-generation college student (at least one of my parents or guardians has a bachelor’s degree or equivalent)	Someone who did not struggle academically in college	Not having a disability	I transferred to a 4-year institution from another 4-year institution	0	0	0	0	0	0	0	woman	white	50+	instructor
1466	Man	man	0	White	Someone who does not have depression	Someone who does not have anxiety	midincome	Someone who has not had an addiction to drugs or alcohol	A non-first-generation college student (at least one of my parents or guardians has a bachelor’s degree or equivalent)	Someone who did not struggle academically in college	Not having a disability	I started my college career at the same 4-year institution from which I graduated	0	0	0	0	0	0	0	man	white	23-49	tenured
1467	Man	man	0	White	Someone who does not have depression	Someone who does not have anxiety	midincome	Someone who has not had an addiction to drugs or alcohol	A non-first-generation college student (at least one of my parents or guardians has a bachelor’s degree or equivalent)	Someone who did not struggle academically in college	Not having a disability	I started my college career at the same 4-year institution from which I graduated	0	0	0	0	0	0	0	man	white	50+	instructor
1468	Man	man	0	White	Someone who has or has had depression	Someone who has or has had anxiety	midincome	Someone who has not had an addiction to drugs or alcohol	A non-first-generation college student (at least one of my parents or guardians has a bachelor’s degree or equivalent)	Someone who did not struggle academically in college	Not having a disability	I transferred to a 4-year institution from a 2-year college, a community college, a junior college, or a technical college	1	1	0	0	0	0	1	man	white	50+	tenured
1469	Man	man	0	White	Someone who does not have depression	Someone who does not have anxiety	midincome	Someone who has not had an addiction to drugs or alcohol	A non-first-generation college student (at least one of my parents or guardians has a bachelor’s degree or equivalent)	Someone who did not struggle academically in college	Not having a disability	I transferred to a 4-year institution from a 2-year college, a community college, a junior college, or a technical college	0	0	0	0	0	0	1	man	white	50+	instructor
147	Woman	woman	0	White	Someone who does not have depression	Someone who does not have anxiety	upperincome	Someone who has not had an addiction to drugs or alcohol	A non-first-generation college student (at least one of my parents or guardians has a bachelor’s degree or equivalent)	Someone who did not struggle academically in college	Not having a disability	I started my college career at the same 4-year institution from which I graduated	0	0	0	0	0	0	0	woman	white	23-49	tenured
1470	Woman	woman	0	Other (including multiracial), please describe	Someone who has or has had depression	Someone who does not have anxiety	midincome	Someone who has not had an addiction to drugs or alcohol	A first-generation college student	Someone who did not struggle academically in college	Not having a disability	I started my college career at the same 4-year institution from which I graduated	1	0	0	1	0	0	0	woman	NA	50+	tenured
1471	Woman	woman	0	White	Someone who does not have depression	Someone who does not have anxiety	midincome	Someone who has not had an addiction to drugs or alcohol	A non-first-generation college student (at least one of my parents or guardians has a bachelor’s degree or equivalent)	Someone who did not struggle academically in college	Not having a disability	I started my college career at the same 4-year institution from which I graduated	0	0	0	0	0	0	0	woman	white	23-49	tenured
1472	Man	man	0	White	Someone who does not have depression	Someone who does not have anxiety	midincome	Someone who has not had an addiction to drugs or alcohol	A non-first-generation college student (at least one of my parents or guardians has a bachelor’s degree or equivalent)	Someone who did not struggle academically in college	Not having a disability	I started my college career at the same 4-year institution from which I graduated	0	0	0	0	0	0	0	man	white	50+	tenured
1473	Man	man	0	Decline to state	Decline to state	Decline to state	midincome	Someone who has not had an addiction to drugs or alcohol	A non-first-generation college student (at least one of my parents or guardians has a bachelor’s degree or equivalent)	Decline to state	Decline to state	I transferred to a 4-year institution from a 2-year college, a community college, a junior college, or a technical college	NA	NA	0	0	NA	NA	1	man	NA	NA	tenured
1474	Man	man	0	White	Someone who does not have depression	Someone who does not have anxiety	midincome	Someone who has not had an addiction to drugs or alcohol	A non-first-generation college student (at least one of my parents or guardians has a bachelor’s degree or equivalent)	Someone who did not struggle academically in college	Not having a disability	I started my college career at the same 4-year institution from which I graduated	0	0	0	0	0	0	0	man	white	23-49	tenured
1475	Man	man	1	White	Someone who has or has had depression	Someone who has or has had anxiety	lowincome	Someone who has not had an addiction to drugs or alcohol	A first-generation college student	Someone who struggled academically in college	Not having a disability	I transferred to a 4-year institution from a 2-year college, a community college, a junior college, or a technical college	1	1	1	1	1	0	1	man	white	23-49	instructor
1476	Woman	woman	0	White	Someone who does not have depression	Someone who does not have anxiety	lowincome	Someone who has not had an addiction to drugs or alcohol	A non-first-generation college student (at least one of my parents or guardians has a bachelor’s degree or equivalent)	Someone who did not struggle academically in college	Having a disability	I started my college career at the same 4-year institution from which I graduated	0	0	1	0	0	1	0	woman	white	50+	tenured
1477	Man	man	0	Other (including multiracial), please describe	Someone who does not have depression	Decline to state	decline	Decline to state	Decline to state	Decline to state	Decline to state	I transferred to a 4-year institution from a 2-year college, a community college, a junior college, or a technical college	0	NA	NA	NA	NA	NA	1	man	NA	50+	tenured
1478	Woman	woman	0	White	Someone who does not have depression	Someone who does not have anxiety	lowincome	Someone who has not had an addiction to drugs or alcohol	A first-generation college student	Someone who did not struggle academically in college	Not having a disability	I started my college career at the same 4-year institution from which I graduated	0	0	1	1	0	0	0	woman	white	50+	tenured
1479	Woman	woman	0	Hispanic, Latino/a, or of Spanish Origin	Decline to state	Someone who has or has had anxiety	lowincome	Someone who has not had an addiction to drugs or alcohol	A non-first-generation college student (at least one of my parents or guardians has a bachelor’s degree or equivalent)	Someone who struggled academically in college	Not having a disability	I started my college career at the same 4-year institution from which I graduated	NA	1	1	0	1	0	0	woman	peer	23-49	tenuretrack
1480	Man	man	0	White	Someone who does not have depression	Decline to state	lowincome	Someone who has not had an addiction to drugs or alcohol	A first-generation college student	Someone who did not struggle academically in college	Not having a disability	I started my college career at the same 4-year institution from which I graduated	0	NA	1	1	0	0	0	man	white	23-49	tenuretrack
1481	Woman	woman	0	White	Decline to state	Decline to state	midincome	Decline to state	A non-first-generation college student (at least one of my parents or guardians has a bachelor’s degree or equivalent)	Someone who did not struggle academically in college	Not having a disability	I started my college career at the same 4-year institution from which I graduated	NA	NA	0	0	0	0	0	woman	white	50+	tenured
1482	Man	man	0	Hispanic, Latino/a, or of Spanish Origin	Decline to state	Someone who does not have anxiety	midincome	Someone who has not had an addiction to drugs or alcohol	A first-generation college student	Someone who did not struggle academically in college	Not having a disability	I started my college career at the same 4-year institution from which I graduated	NA	0	0	1	0	0	0	man	peer	50+	tenured
1483	Man	man	0	Asian	Someone who does not have depression	Someone who does not have anxiety	midincome	Someone who has not had an addiction to drugs or alcohol	A non-first-generation college student (at least one of my parents or guardians has a bachelor’s degree or equivalent)	Someone who did not struggle academically in college	Not having a disability	I started my college career at the same 4-year institution from which I graduated	0	0	0	0	0	0	0	man	asian	23-49	tenured
1485	Gender-queer or non-binary	nb	1	White	Someone who has or has had depression	Someone who has or has had anxiety	midincome	Someone who has not had an addiction to drugs or alcohol	A non-first-generation college student (at least one of my parents or guardians has a bachelor’s degree or equivalent)	Someone who did not struggle academically in college	Having a disability	I started my college career at the same 4-year institution from which I graduated	1	1	0	0	0	1	0	NA	white	23-49	instructor
1486	Man	man	0	White	Someone who does not have depression	Someone who does not have anxiety	midincome	Someone who has not had an addiction to drugs or alcohol	A non-first-generation college student (at least one of my parents or guardians has a bachelor’s degree or equivalent)	Someone who struggled academically in college	Not having a disability	I transferred to a 4-year institution from a 2-year college, a community college, a junior college, or a technical college	0	0	0	0	1	0	1	man	white	50+	instructor
1487	Man	man	0	White	Someone who does not have depression	Someone who does not have anxiety	midincome	Someone who has not had an addiction to drugs or alcohol	A non-first-generation college student (at least one of my parents or guardians has a bachelor’s degree or equivalent)	Someone who did not struggle academically in college	Not having a disability	I started my college career at the same 4-year institution from which I graduated	0	0	0	0	0	0	0	man	white	50+	tenured
1488	Man	man	0	White	Someone who does not have depression	Someone who does not have anxiety	midincome	Someone who has not had an addiction to drugs or alcohol	A non-first-generation college student (at least one of my parents or guardians has a bachelor’s degree or equivalent)	Someone who did not struggle academically in college	Not having a disability	I started my college career at the same 4-year institution from which I graduated	0	0	0	0	0	0	0	man	white	23-49	tenuretrack
1489	Man	man	0	White	Someone who does not have depression	Someone who does not have anxiety	midincome	Someone who has not had an addiction to drugs or alcohol	A non-first-generation college student (at least one of my parents or guardians has a bachelor’s degree or equivalent)	Someone who did not struggle academically in college	Not having a disability	I started my college career at the same 4-year institution from which I graduated	0	0	0	0	0	0	0	man	white	50+	tenured
149	Man	man	0	White	Someone who does not have depression	Someone who does not have anxiety	midincome	Someone who has not had an addiction to drugs or alcohol	A non-first-generation college student (at least one of my parents or guardians has a bachelor’s degree or equivalent)	Someone who did not struggle academically in college	Not having a disability	I started my college career at the same 4-year institution from which I graduated	0	0	0	0	0	0	0	man	white	50+	tenured
1490	Man	man	0	Decline to state	Decline to state	Someone who does not have anxiety	midincome	Someone who has not had an addiction to drugs or alcohol	A non-first-generation college student (at least one of my parents or guardians has a bachelor’s degree or equivalent)	Someone who struggled academically in college	Not having a disability	I started my college career at the same 4-year institution from which I graduated	NA	0	0	0	1	0	0	man	NA	23-49	tenuretrack
1491	Woman	woman	0	White	Someone who has or has had depression	Someone who does not have anxiety	midincome	Someone who has not had an addiction to drugs or alcohol	A non-first-generation college student (at least one of my parents or guardians has a bachelor’s degree or equivalent)	Someone who did not struggle academically in college	Not having a disability	I started my college career at the same 4-year institution from which I graduated	1	0	0	0	0	0	0	woman	white	23-49	instructor
1492	Woman	woman	1	White	Someone who has or has had depression	Someone who has or has had anxiety	lowincome	Someone who has not had an addiction to drugs or alcohol	A non-first-generation college student (at least one of my parents or guardians has a bachelor’s degree or equivalent)	Someone who struggled academically in college	Not having a disability	I started my college career at the same 4-year institution from which I graduated	1	1	1	0	1	0	0	woman	white	23-49	instructor
1494	Man	man	0	Asian	Someone who does not have depression	Someone who has or has had anxiety	midincome	Someone who has not had an addiction to drugs or alcohol	A non-first-generation college student (at least one of my parents or guardians has a bachelor’s degree or equivalent)	Someone who did not struggle academically in college	Not having a disability	I started my college career at the same 4-year institution from which I graduated	0	1	0	0	0	0	0	man	asian	23-49	instructor
1495	Man	man	0	Asian	Someone who does not have depression	Someone who does not have anxiety	midincome	Someone who has not had an addiction to drugs or alcohol	A first-generation college student	Someone who did not struggle academically in college	Not having a disability	I started my college career at the same 4-year institution from which I graduated	0	0	0	1	0	0	0	man	asian	23-49	tenured
1496	Woman	woman	0	White	Someone who has or has had depression	Someone who has or has had anxiety	upperincome	Someone who has not had an addiction to drugs or alcohol	A non-first-generation college student (at least one of my parents or guardians has a bachelor’s degree or equivalent)	Someone who did not struggle academically in college	Not having a disability	I started my college career at the same 4-year institution from which I graduated	1	1	0	0	0	0	0	woman	white	50+	tenured
1497	Woman	woman	0	White	Someone who does not have depression	Someone who has or has had anxiety	midincome	Someone who has not had an addiction to drugs or alcohol	A non-first-generation college student (at least one of my parents or guardians has a bachelor’s degree or equivalent)	Someone who did not struggle academically in college	Not having a disability	I started my college career at the same 4-year institution from which I graduated	0	1	0	0	0	0	0	woman	white	23-49	tenuretrack
1498	Woman	woman	0	White	Someone who has or has had depression	Someone who has or has had anxiety	midincome	Someone who has not had an addiction to drugs or alcohol	A non-first-generation college student (at least one of my parents or guardians has a bachelor’s degree or equivalent)	Someone who did not struggle academically in college	Having a disability	I started my college career at the same 4-year institution from which I graduated	1	1	0	0	0	1	0	woman	white	23-49	tenuretrack
1499	Man	man	0	Other (including multiracial), please describe	Someone who does not have depression	Someone who does not have anxiety	upperincome	Someone who has not had an addiction to drugs or alcohol	A non-first-generation college student (at least one of my parents or guardians has a bachelor’s degree or equivalent)	Someone who did not struggle academically in college	Not having a disability	I started my college career at the same 4-year institution from which I graduated	0	0	0	0	0	0	0	man	NA	23-49	tenuretrack
15	Man	man	0	White	Someone who does not have depression	Someone who does not have anxiety	midincome	Someone who has not had an addiction to drugs or alcohol	A first-generation college student	Someone who did not struggle academically in college	Not having a disability	I started my college career at the same 4-year institution from which I graduated	0	0	0	1	0	0	0	man	white	50+	tenured
150	Man	man	0	Other (including multiracial), please describe	Someone who does not have depression	Someone who does not have anxiety	midincome	Someone who has not had an addiction to drugs or alcohol	A non-first-generation college student (at least one of my parents or guardians has a bachelor’s degree or equivalent)	Someone who did not struggle academically in college	Not having a disability	I started my college career at the same 4-year institution from which I graduated	0	0	0	0	0	0	0	man	NA	23-49	instructor
1501	Woman	woman	0	White	Someone who has or has had depression	Someone who has or has had anxiety	midincome	Someone who has not had an addiction to drugs or alcohol	A non-first-generation college student (at least one of my parents or guardians has a bachelor’s degree or equivalent)	Someone who did not struggle academically in college	Not having a disability	I started my college career at the same 4-year institution from which I graduated	1	1	0	0	0	0	0	woman	white	50+	tenured
1502	Woman	woman	0	Black or African American	Someone who has or has had depression	Someone who has or has had anxiety	lowincome	Someone who has not had an addiction to drugs or alcohol	A non-first-generation college student (at least one of my parents or guardians has a bachelor’s degree or equivalent)	Someone who struggled academically in college	Having a disability	I started my college career at the same 4-year institution from which I graduated	1	1	1	0	1	1	0	woman	peer	23-49	tenuretrack
1503	Woman	woman	0	White	Someone who does not have depression	Someone who does not have anxiety	midincome	Someone who has not had an addiction to drugs or alcohol	A non-first-generation college student (at least one of my parents or guardians has a bachelor’s degree or equivalent)	Someone who did not struggle academically in college	Not having a disability	I started my college career at the same 4-year institution from which I graduated	0	0	0	0	0	0	0	woman	white	50+	tenured
1504	Man	man	0	Asian	Someone who does not have depression	Someone who has or has had anxiety	midincome	Someone who has not had an addiction to drugs or alcohol	Decline to state	Someone who did not struggle academically in college	Not having a disability	I started my college career at the same 4-year institution from which I graduated	0	1	0	NA	0	0	0	man	asian	23-49	tenured
1506	Man	man	0	White	Someone who has or has had depression	Someone who has or has had anxiety	upperincome	Someone who has or has had an addiction to drugs or alcohol	A non-first-generation college student (at least one of my parents or guardians has a bachelor’s degree or equivalent)	Someone who did not struggle academically in college	Not having a disability	I started my college career at the same 4-year institution from which I graduated	1	1	0	0	0	0	0	man	white	50+	tenured
1507	Man	man	0	Asian	Someone who does not have depression	Someone who has or has had anxiety	lowincome	Someone who has not had an addiction to drugs or alcohol	A non-first-generation college student (at least one of my parents or guardians has a bachelor’s degree or equivalent)	Someone who did not struggle academically in college	Not having a disability	I started my college career at the same 4-year institution from which I graduated	0	1	1	0	0	0	0	man	asian	23-49	tenuretrack
1508	Man	man	0	White	Someone who has or has had depression	Someone who has or has had anxiety	upperincome	Someone who has not had an addiction to drugs or alcohol	A non-first-generation college student (at least one of my parents or guardians has a bachelor’s degree or equivalent)	Someone who did not struggle academically in college	Not having a disability	I started my college career at the same 4-year institution from which I graduated	1	1	0	0	0	0	0	man	white	23-49	tenuretrack
1509	Woman	woman	0	Asian	Someone who does not have depression	Someone who does not have anxiety	midincome	Someone who has not had an addiction to drugs or alcohol	A non-first-generation college student (at least one of my parents or guardians has a bachelor’s degree or equivalent)	Someone who did not struggle academically in college	Not having a disability	I started my college career at the same 4-year institution from which I graduated	0	0	0	0	0	0	0	woman	asian	23-49	instructor
151	Man	man	0	White	Someone who does not have depression	Someone who does not have anxiety	midincome	Someone who has not had an addiction to drugs or alcohol	A non-first-generation college student (at least one of my parents or guardians has a bachelor’s degree or equivalent)	Someone who struggled academically in college	Not having a disability	I started my college career at the same 4-year institution from which I graduated	0	0	0	0	1	0	0	man	white	50+	tenured
1510	Woman	woman	0	White	Someone who does not have depression	Someone who has or has had anxiety	midincome	Someone who has not had an addiction to drugs or alcohol	A non-first-generation college student (at least one of my parents or guardians has a bachelor’s degree or equivalent)	Someone who did not struggle academically in college	Not having a disability	I started my college career at the same 4-year institution from which I graduated	0	1	0	0	0	0	0	woman	white	23-49	instructor
1511	Man	man	0	White	Someone who does not have depression	Someone who does not have anxiety	upperincome	Someone who has not had an addiction to drugs or alcohol	A non-first-generation college student (at least one of my parents or guardians has a bachelor’s degree or equivalent)	Someone who did not struggle academically in college	Not having a disability	If none of the above reflect your experience, please describe	0	0	0	0	0	0	0	man	white	50+	tenured
1512	Man	man	0	White	Someone who has or has had depression	Someone who has or has had anxiety	midincome	Someone who has or has had an addiction to drugs or alcohol	A non-first-generation college student (at least one of my parents or guardians has a bachelor’s degree or equivalent)	Someone who did not struggle academically in college	Having a disability	I transferred to a 4-year institution from another 4-year institution	1	1	0	0	0	1	0	man	white	23-49	tenuretrack
1513	Woman	woman	0	White	Someone who does not have depression	Someone who does not have anxiety	midincome	Someone who has not had an addiction to drugs or alcohol	A non-first-generation college student (at least one of my parents or guardians has a bachelor’s degree or equivalent)	Someone who did not struggle academically in college	Not having a disability	I started my college career at the same 4-year institution from which I graduated	0	0	0	0	0	0	0	woman	white	50+	tenured
1515	Woman	woman	0	White	Someone who does not have depression	Someone who does not have anxiety	lowincome	Someone who has not had an addiction to drugs or alcohol	A first-generation college student	Someone who did not struggle academically in college	Not having a disability	I started my college career at the same 4-year institution from which I graduated	0	0	1	1	0	0	0	woman	white	50+	instructor
1516	Man	man	0	White	Someone who does not have depression	Someone who does not have anxiety	midincome	Someone who has not had an addiction to drugs or alcohol	A non-first-generation college student (at least one of my parents or guardians has a bachelor’s degree or equivalent)	Someone who did not struggle academically in college	Not having a disability	I started my college career at the same 4-year institution from which I graduated	0	0	0	0	0	0	0	man	white	23-49	tenured
1517	Woman	woman	0	White	Someone who has or has had depression	Someone who has or has had anxiety	midincome	Decline to state	A first-generation college student	Someone who did not struggle academically in college	Having a disability	I started my college career at the same 4-year institution from which I graduated	1	1	0	1	0	1	0	woman	white	23-49	instructor
1518	Woman	woman	0	White	Someone who does not have depression	Someone who does not have anxiety	midincome	Someone who has not had an addiction to drugs or alcohol	A first-generation college student	Someone who did not struggle academically in college	Not having a disability	I transferred to a 4-year institution from a 2-year college, a community college, a junior college, or a technical college	0	0	0	1	0	0	1	woman	white	50+	instructor
1519	Man	man	NA	Asian	Someone who has or has had depression	Someone who has or has had anxiety	midincome	Someone who has not had an addiction to drugs or alcohol	A non-first-generation college student (at least one of my parents or guardians has a bachelor’s degree or equivalent)	Someone who did not struggle academically in college	Not having a disability	If none of the above reflect your experience, please describe	1	1	0	0	0	0	0	man	asian	23-49	tenuretrack
152	Man	man	0	White	Someone who does not have depression	Someone who does not have anxiety	lowincome	Someone who has not had an addiction to drugs or alcohol	A non-first-generation college student (at least one of my parents or guardians has a bachelor’s degree or equivalent)	Someone who did not struggle academically in college	Not having a disability	I started my college career at the same 4-year institution from which I graduated	0	0	1	0	0	0	0	man	white	23-49	tenured
1520	Woman	woman	0	White	Someone who does not have depression	Someone who does not have anxiety	midincome	Someone who has not had an addiction to drugs or alcohol	A non-first-generation college student (at least one of my parents or guardians has a bachelor’s degree or equivalent)	Someone who struggled academically in college	Not having a disability	I transferred to a 4-year institution from another 4-year institution	0	0	0	0	1	0	0	woman	white	23-49	instructor
1521	Woman	woman	1	White	Someone who has or has had depression	Someone who has or has had anxiety	midincome	Someone who has not had an addiction to drugs or alcohol	A non-first-generation college student (at least one of my parents or guardians has a bachelor’s degree or equivalent)	Someone who did not struggle academically in college	Not having a disability	I started my college career at the same 4-year institution from which I graduated	1	1	0	0	0	0	0	woman	white	50+	tenured
1522	Man	man	0	White	Someone who has or has had depression	Someone who has or has had anxiety	midincome	Someone who has not had an addiction to drugs or alcohol	A non-first-generation college student (at least one of my parents or guardians has a bachelor’s degree or equivalent)	Someone who did not struggle academically in college	Not having a disability	I started my college career at the same 4-year institution from which I graduated	1	1	0	0	0	0	0	man	white	50+	tenured
1523	Woman	woman	0	White	Someone who has or has had depression	Someone who has or has had anxiety	midincome	Someone who has or has had an addiction to drugs or alcohol	A non-first-generation college student (at least one of my parents or guardians has a bachelor’s degree or equivalent)	Someone who did not struggle academically in college	Not having a disability	I started my college career at the same 4-year institution from which I graduated	1	1	0	0	0	0	0	woman	white	23-49	instructor
1524	Woman	woman	0	White	Someone who has or has had depression	Someone who has or has had anxiety	midincome	Someone who has or has had an addiction to drugs or alcohol	A non-first-generation college student (at least one of my parents or guardians has a bachelor’s degree or equivalent)	Someone who did not struggle academically in college	Not having a disability	I started my college career at the same 4-year institution from which I graduated	1	1	0	0	0	0	0	woman	white	23-49	instructor
1525	Woman	woman	0	Hispanic, Latino/a, or of Spanish Origin	Someone who does not have depression	Someone who does not have anxiety	lowincome	Someone who has not had an addiction to drugs or alcohol	A first-generation college student	Someone who did not struggle academically in college	Not having a disability	I started my college career at the same 4-year institution from which I graduated	0	0	1	1	0	0	0	woman	peer	NA	instructor
1526	Woman	woman	0	Asian	Decline to state	Someone who has or has had anxiety	midincome	Someone who has not had an addiction to drugs or alcohol	A non-first-generation college student (at least one of my parents or guardians has a bachelor’s degree or equivalent)	Someone who struggled academically in college	Not having a disability	I started my college career at the same 4-year institution from which I graduated	NA	1	0	0	1	0	0	woman	asian	23-49	tenured
1527	Man	man	0	Asian	Someone who does not have depression	Someone who does not have anxiety	midincome	Someone who has not had an addiction to drugs or alcohol	A non-first-generation college student (at least one of my parents or guardians has a bachelor’s degree or equivalent)	Someone who did not struggle academically in college	Not having a disability	I transferred to a 4-year institution from a 2-year college, a community college, a junior college, or a technical college	0	0	0	0	0	0	1	man	asian	23-49	tenuretrack
1528	Woman	woman	0	White	Someone who has or has had depression	Someone who does not have anxiety	midincome	Someone who has not had an addiction to drugs or alcohol	A first-generation college student	Someone who did not struggle academically in college	Not having a disability	If none of the above reflect your experience, please describe	1	0	0	1	0	0	0	woman	white	23-49	instructor
1529	Woman	woman	0	Black or African American	Someone who has or has had depression	Someone who has or has had anxiety	lowincome	Someone who has not had an addiction to drugs or alcohol	A first-generation college student	Someone who did not struggle academically in college	Not having a disability	I started my college career at the same 4-year institution from which I graduated	1	1	1	1	0	0	0	woman	peer	23-49	tenuretrack
153	Man	man	0	White	Someone who does not have depression	Someone who does not have anxiety	midincome	Someone who has not had an addiction to drugs or alcohol	A first-generation college student	Someone who did not struggle academically in college	Not having a disability	I started my college career at the same 4-year institution from which I graduated	0	0	0	1	0	0	0	man	white	50+	tenured
1530	Man	man	0	White	Someone who does not have depression	Someone who does not have anxiety	midincome	Someone who has not had an addiction to drugs or alcohol	A first-generation college student	Someone who did not struggle academically in college	Having a disability	I started my college career at the same 4-year institution from which I graduated	0	0	0	1	0	1	0	man	white	23-49	tenured
1531	Man	man	0	Asian	Someone who does not have depression	Someone who does not have anxiety	upperincome	Someone who has not had an addiction to drugs or alcohol	A non-first-generation college student (at least one of my parents or guardians has a bachelor’s degree or equivalent)	Someone who did not struggle academically in college	Not having a disability	I started my college career at the same 4-year institution from which I graduated	0	0	0	0	0	0	0	man	asian	23-49	tenured
1532	Other, please describe	NA	NA	Decline to state	Decline to state	Decline to state	lowincome	Someone who has not had an addiction to drugs or alcohol	A non-first-generation college student (at least one of my parents or guardians has a bachelor’s degree or equivalent)	Someone who did not struggle academically in college	Not having a disability	I transferred to a 4-year institution from a 2-year college, a community college, a junior college, or a technical college	NA	NA	1	0	0	0	1	NA	NA	NA	tenuretrack
1533	Woman	woman	0	White	Someone who does not have depression	Someone who has or has had anxiety	midincome	Someone who has not had an addiction to drugs or alcohol	A non-first-generation college student (at least one of my parents or guardians has a bachelor’s degree or equivalent)	Someone who did not struggle academically in college	Not having a disability	I started my college career at the same 4-year institution from which I graduated	0	1	0	0	0	0	0	woman	white	23-49	instructor
1534	Man	man	0	White	Someone who does not have depression	Someone who does not have anxiety	lowincome	Someone who has not had an addiction to drugs or alcohol	A first-generation college student	Someone who did not struggle academically in college	Not having a disability	I started my college career at the same 4-year institution from which I graduated	0	0	1	1	0	0	0	man	white	50+	instructor
1535	Man	man	0	Asian	Someone who does not have depression	Someone who does not have anxiety	midincome	Someone who has not had an addiction to drugs or alcohol	A non-first-generation college student (at least one of my parents or guardians has a bachelor’s degree or equivalent)	Someone who did not struggle academically in college	Not having a disability	I started my college career at the same 4-year institution from which I graduated	0	0	0	0	0	0	0	man	asian	23-49	tenuretrack
1537	Woman	woman	0	White	Someone who does not have depression	Someone who has or has had anxiety	midincome	Someone who has not had an addiction to drugs or alcohol	A non-first-generation college student (at least one of my parents or guardians has a bachelor’s degree or equivalent)	Someone who did not struggle academically in college	Not having a disability	I started my college career at the same 4-year institution from which I graduated	0	1	0	0	0	0	0	woman	white	50+	instructor
1538	Man	man	0	White	Someone who does not have depression	Someone who does not have anxiety	midincome	Someone who has not had an addiction to drugs or alcohol	A non-first-generation college student (at least one of my parents or guardians has a bachelor’s degree or equivalent)	Someone who did not struggle academically in college	Not having a disability	I started my college career at the same 4-year institution from which I graduated	0	0	0	0	0	0	0	man	white	50+	tenured
1539	Man	man	0	White	Someone who has or has had depression	Someone who has or has had anxiety	midincome	Someone who has not had an addiction to drugs or alcohol	A first-generation college student	Someone who did not struggle academically in college	Not having a disability	I started my college career at the same 4-year institution from which I graduated	1	1	0	1	0	0	0	man	white	23-49	tenuretrack
154	Man	man	0	Pacific Islander	Someone who has or has had depression	Someone who has or has had anxiety	midincome	Someone who has not had an addiction to drugs or alcohol	A first-generation college student	Someone who did not struggle academically in college	Not having a disability	I started my college career at the same 4-year institution from which I graduated	1	1	0	1	0	0	0	man	peer	50+	tenured
1540	Woman	woman	0	White	Someone who does not have depression	Someone who has or has had anxiety	lowincome	Someone who has not had an addiction to drugs or alcohol	A first-generation college student	Someone who did not struggle academically in college	Not having a disability	I started my college career at the same 4-year institution from which I graduated	0	1	1	1	0	0	0	woman	white	23-49	instructor
1541	Man	man	0	White	Someone who does not have depression	Someone who does not have anxiety	midincome	Someone who has not had an addiction to drugs or alcohol	A non-first-generation college student (at least one of my parents or guardians has a bachelor’s degree or equivalent)	Someone who did not struggle academically in college	Not having a disability	I started my college career at the same 4-year institution from which I graduated	0	0	0	0	0	0	0	man	white	23-49	tenuretrack
1542	Man	man	0	White	Someone who does not have depression	Someone who has or has had anxiety	midincome	Someone who has not had an addiction to drugs or alcohol	A non-first-generation college student (at least one of my parents or guardians has a bachelor’s degree or equivalent)	Someone who did not struggle academically in college	Not having a disability	I started my college career at the same 4-year institution from which I graduated	0	1	0	0	0	0	0	man	white	23-49	tenuretrack
1543	Man	man	0	Asian	Someone who does not have depression	Someone who has or has had anxiety	midincome	Someone who has not had an addiction to drugs or alcohol	A first-generation college student	Someone who struggled academically in college	Not having a disability	I started my college career at the same 4-year institution from which I graduated	0	1	0	1	1	0	0	man	asian	23-49	tenuretrack
1546	Woman	woman	0	Hispanic, Latino/a, or of Spanish Origin	Someone who has or has had depression	Someone who has or has had anxiety	lowincome	Someone who has not had an addiction to drugs or alcohol	A first-generation college student	Someone who did not struggle academically in college	Having a disability	I transferred to a 4-year institution from another 4-year institution	1	1	1	1	0	1	0	woman	peer	23-49	instructor
1547	Woman	woman	0	Black or African American	Someone who has or has had depression	Someone who has or has had anxiety	lowincome	Someone who has not had an addiction to drugs or alcohol	A first-generation college student	Someone who struggled academically in college	Decline to state	I started my college career at the same 4-year institution from which I graduated	1	1	1	1	1	NA	0	woman	peer	23-49	tenuretrack
1548	Woman	woman	0	White	Someone who does not have depression	Someone who does not have anxiety	upperincome	Someone who has not had an addiction to drugs or alcohol	A non-first-generation college student (at least one of my parents or guardians has a bachelor’s degree or equivalent)	Someone who did not struggle academically in college	Not having a disability	I started my college career at the same 4-year institution from which I graduated	0	0	0	0	0	0	0	woman	white	50+	tenured
1549	Man	man	0	White	Someone who has or has had depression	Someone who has or has had anxiety	upperincome	Someone who has not had an addiction to drugs or alcohol	A non-first-generation college student (at least one of my parents or guardians has a bachelor’s degree or equivalent)	Someone who did not struggle academically in college	Not having a disability	I started my college career at the same 4-year institution from which I graduated	1	1	0	0	0	0	0	man	white	50+	tenured
155	Man	man	0	White	Someone who does not have depression	Someone who does not have anxiety	midincome	Someone who has not had an addiction to drugs or alcohol	A non-first-generation college student (at least one of my parents or guardians has a bachelor’s degree or equivalent)	Someone who did not struggle academically in college	Not having a disability	I transferred to a 4-year institution from a 2-year college, a community college, a junior college, or a technical college	0	0	0	0	0	0	1	man	white	50+	tenured
1550	Man	man	0	White	Someone who does not have depression	Someone who does not have anxiety	midincome	Someone who has not had an addiction to drugs or alcohol	A non-first-generation college student (at least one of my parents or guardians has a bachelor’s degree or equivalent)	Someone who did not struggle academically in college	Not having a disability	I started my college career at the same 4-year institution from which I graduated	0	0	0	0	0	0	0	man	white	23-49	tenured
1551	Man	man	0	White	Someone who has or has had depression	Someone who has or has had anxiety	upperincome	Someone who has not had an addiction to drugs or alcohol	A non-first-generation college student (at least one of my parents or guardians has a bachelor’s degree or equivalent)	Someone who did not struggle academically in college	Having a disability	I started my college career at the same 4-year institution from which I graduated	1	1	0	0	0	1	0	man	white	23-49	tenuretrack
1552	Woman	woman	0	Asian	Someone who has or has had depression	Someone who has or has had anxiety	midincome	Someone who has not had an addiction to drugs or alcohol	A non-first-generation college student (at least one of my parents or guardians has a bachelor’s degree or equivalent)	Someone who did not struggle academically in college	Not having a disability	I started my college career at the same 4-year institution from which I graduated	1	1	0	0	0	0	0	woman	asian	50+	tenured
1553	Man	man	1	White	Someone who does not have depression	Someone who does not have anxiety	upperincome	Someone who has not had an addiction to drugs or alcohol	A non-first-generation college student (at least one of my parents or guardians has a bachelor’s degree or equivalent)	Someone who did not struggle academically in college	Not having a disability	I started my college career at the same 4-year institution from which I graduated	0	0	0	0	0	0	0	man	white	23-49	tenured
1554	Man	man	0	White	Someone who has or has had depression	Someone who does not have anxiety	midincome	Someone who has not had an addiction to drugs or alcohol	A non-first-generation college student (at least one of my parents or guardians has a bachelor’s degree or equivalent)	Someone who did not struggle academically in college	Not having a disability	I started my college career at the same 4-year institution from which I graduated	1	0	0	0	0	0	0	man	white	23-49	tenured
1555	Woman	woman	0	Black or African American	Someone who does not have depression	Someone who does not have anxiety	lowincome	Someone who has not had an addiction to drugs or alcohol	A first-generation college student	Someone who did not struggle academically in college	Not having a disability	If none of the above reflect your experience, please describe	0	0	1	1	0	0	0	woman	peer	23-49	tenuretrack
1556	Man	man	0	White	Decline to state	Someone who has or has had anxiety	midincome	Someone who has not had an addiction to drugs or alcohol	A non-first-generation college student (at least one of my parents or guardians has a bachelor’s degree or equivalent)	Someone who did not struggle academically in college	Not having a disability	I started my college career at the same 4-year institution from which I graduated	NA	1	0	0	0	0	0	man	white	23-49	tenured
1557	Man	man	0	Asian	Someone who does not have depression	Someone who has or has had anxiety	midincome	Someone who has not had an addiction to drugs or alcohol	A first-generation college student	Someone who did not struggle academically in college	Not having a disability	I transferred to a 4-year institution from a 2-year college, a community college, a junior college, or a technical college	0	1	0	1	0	0	1	man	asian	50+	instructor
1558	Woman	woman	0	Decline to state	Someone who does not have depression	Someone who does not have anxiety	upperincome	Someone who has not had an addiction to drugs or alcohol	A non-first-generation college student (at least one of my parents or guardians has a bachelor’s degree or equivalent)	Someone who did not struggle academically in college	Not having a disability	I started my college career at the same 4-year institution from which I graduated	0	0	0	0	0	0	0	woman	NA	23-49	tenured
1559	Man	man	0	White	Someone who does not have depression	Someone who does not have anxiety	lowincome	Someone who has not had an addiction to drugs or alcohol	A first-generation college student	Someone who did not struggle academically in college	Not having a disability	I transferred to a 4-year institution from another 4-year institution	0	0	1	1	0	0	0	man	white	23-49	tenured
156	Woman	woman	0	White	Someone who has or has had depression	Someone who has or has had anxiety	midincome	Someone who has not had an addiction to drugs or alcohol	A non-first-generation college student (at least one of my parents or guardians has a bachelor’s degree or equivalent)	Someone who struggled academically in college	Not having a disability	I started my college career at the same 4-year institution from which I graduated	1	1	0	0	1	0	0	woman	white	23-49	instructor
1560	Man	man	0	White	Someone who does not have depression	Someone who does not have anxiety	decline	Someone who has not had an addiction to drugs or alcohol	A non-first-generation college student (at least one of my parents or guardians has a bachelor’s degree or equivalent)	Someone who did not struggle academically in college	Not having a disability	I started my college career at the same 4-year institution from which I graduated	0	0	NA	0	0	0	0	man	white	NA	instructor
1561	Man	man	0	White	Someone who does not have depression	Someone who does not have anxiety	lowincome	Someone who has not had an addiction to drugs or alcohol	A first-generation college student	Someone who did not struggle academically in college	Not having a disability	I started my college career at the same 4-year institution from which I graduated	0	0	1	1	0	0	0	man	white	50+	tenured
1562	Man	man	0	White	Decline to state	Someone who has or has had anxiety	upperincome	Someone who has not had an addiction to drugs or alcohol	A non-first-generation college student (at least one of my parents or guardians has a bachelor’s degree or equivalent)	Someone who did not struggle academically in college	Not having a disability	I started my college career at the same 4-year institution from which I graduated	NA	1	0	0	0	0	0	man	white	23-49	tenuretrack
1563	Man	man	0	White	Someone who does not have depression	Someone who has or has had anxiety	lowincome	Someone who has not had an addiction to drugs or alcohol	A first-generation college student	Someone who did not struggle academically in college	Not having a disability	I started my college career at the same 4-year institution from which I graduated	0	1	1	1	0	0	0	man	white	50+	tenured
1564	Man	man	0	White	Someone who does not have depression	Someone who has or has had anxiety	midincome	Someone who has not had an addiction to drugs or alcohol	A non-first-generation college student (at least one of my parents or guardians has a bachelor’s degree or equivalent)	Someone who did not struggle academically in college	Not having a disability	I started my college career at the same 4-year institution from which I graduated	0	1	0	0	0	0	0	man	white	50+	tenured
1565	Man	man	0	White	Someone who has or has had depression	Someone who does not have anxiety	lowincome	Someone who has not had an addiction to drugs or alcohol	A first-generation college student	Someone who did not struggle academically in college	Not having a disability	I started my college career at the same 4-year institution from which I graduated	1	0	1	1	0	0	0	man	white	50+	tenured
1566	Man	man	0	White	Someone who does not have depression	Someone who does not have anxiety	midincome	Someone who has not had an addiction to drugs or alcohol	A first-generation college student	Someone who did not struggle academically in college	Not having a disability	I started my college career at the same 4-year institution from which I graduated	0	0	0	1	0	0	0	man	white	50+	tenured
1567	Man	man	1	White	Someone who has or has had depression	Someone who does not have anxiety	lowincome	Someone who has not had an addiction to drugs or alcohol	A first-generation college student	Someone who did not struggle academically in college	Not having a disability	I started my college career at the same 4-year institution from which I graduated	1	0	1	1	0	0	0	man	white	23-49	tenured
1568	Man	man	0	Asian	Someone who does not have depression	Someone who has or has had anxiety	midincome	Someone who has not had an addiction to drugs or alcohol	A first-generation college student	Someone who struggled academically in college	Not having a disability	I started my college career at the same 4-year institution from which I graduated	0	1	0	1	1	0	0	man	asian	NA	tenuretrack
1569	Woman	woman	0	Asian	Someone who does not have depression	Someone who does not have anxiety	decline	Someone who has not had an addiction to drugs or alcohol	A non-first-generation college student (at least one of my parents or guardians has a bachelor’s degree or equivalent)	Someone who did not struggle academically in college	Not having a disability	I started my college career at the same 4-year institution from which I graduated	0	0	NA	0	0	0	0	woman	asian	50+	tenured
157	Man	man	0	Asian	Someone who does not have depression		midincome	Someone who has or has had an addiction to drugs or alcohol	A first-generation college student	Someone who struggled academically in college	Not having a disability	I started my college career at the same 4-year institution from which I graduated	0	NA	0	1	1	0	0	man	asian	23-49	instructor
1570	Woman	woman	0	American Indian or Alaska Native	Someone who does not have depression	Someone who does not have anxiety	upperincome	Someone who has not had an addiction to drugs or alcohol	A non-first-generation college student (at least one of my parents or guardians has a bachelor’s degree or equivalent)	Someone who did not struggle academically in college	Not having a disability	I started my college career at the same 4-year institution from which I graduated	0	0	0	0	0	0	0	woman	peer	23-49	instructor
1571	Man	man	0	White	Someone who has or has had depression	Someone who has or has had anxiety	midincome	Someone who has not had an addiction to drugs or alcohol	A non-first-generation college student (at least one of my parents or guardians has a bachelor’s degree or equivalent)	Someone who did not struggle academically in college	Not having a disability	I started my college career at the same 4-year institution from which I graduated	1	1	0	0	0	0	0	man	white	23-49	tenured
1572	Woman	woman	0	Hispanic, Latino/a, or of Spanish Origin	Someone who has or has had depression	Someone who has or has had anxiety	upperincome	Someone who has not had an addiction to drugs or alcohol	A non-first-generation college student (at least one of my parents or guardians has a bachelor’s degree or equivalent)	Someone who did not struggle academically in college	Having a disability	I transferred to a 4-year institution from a 2-year college, a community college, a junior college, or a technical college	1	1	0	0	0	1	1	woman	peer	50+	tenured
1574	Woman	woman	0	Asian	Someone who does not have depression	Someone who has or has had anxiety	midincome	Someone who has not had an addiction to drugs or alcohol	A non-first-generation college student (at least one of my parents or guardians has a bachelor’s degree or equivalent)	Someone who did not struggle academically in college	Not having a disability	I started my college career at the same 4-year institution from which I graduated	0	1	0	0	0	0	0	woman	asian	23-49	instructor
1575	Man	man	0	White	Someone who does not have depression	Someone who does not have anxiety	midincome	Someone who has not had an addiction to drugs or alcohol	A non-first-generation college student (at least one of my parents or guardians has a bachelor’s degree or equivalent)	Someone who did not struggle academically in college	Not having a disability	I started my college career at the same 4-year institution from which I graduated	0	0	0	0	0	0	0	man	white	NA	tenured
1576	Man	man	0	White	Someone who does not have depression	Someone who does not have anxiety	midincome	Someone who has not had an addiction to drugs or alcohol	A non-first-generation college student (at least one of my parents or guardians has a bachelor’s degree or equivalent)	Someone who did not struggle academically in college	Not having a disability	I started my college career at the same 4-year institution from which I graduated	0	0	0	0	0	0	0	man	white	50+	instructor
1577	Woman	woman	0	White	Someone who does not have depression	Someone who does not have anxiety	midincome	Someone who has not had an addiction to drugs or alcohol	A non-first-generation college student (at least one of my parents or guardians has a bachelor’s degree or equivalent)	Someone who did not struggle academically in college	Not having a disability	I started my college career at the same 4-year institution from which I graduated	0	0	0	0	0	0	0	woman	white	50+	tenured
1578	Man	man	0	Asian	Decline to state	Someone who has or has had anxiety	midincome	Someone who has not had an addiction to drugs or alcohol	A non-first-generation college student (at least one of my parents or guardians has a bachelor’s degree or equivalent)	Someone who did not struggle academically in college	Having a disability	I started my college career at the same 4-year institution from which I graduated	NA	1	0	0	0	1	0	man	asian	23-49	tenuretrack
1579	Man	man	0	Asian	Someone who does not have depression	Someone who does not have anxiety	midincome	Someone who has not had an addiction to drugs or alcohol	A first-generation college student	Someone who did not struggle academically in college	Not having a disability	I started my college career at the same 4-year institution from which I graduated	0	0	0	1	0	0	0	man	asian	23-49	tenuretrack
158	Woman	woman	0	Asian	Someone who does not have depression	Someone who does not have anxiety	midincome	Someone who has not had an addiction to drugs or alcohol	A first-generation college student	Someone who did not struggle academically in college	Not having a disability	I started my college career at the same 4-year institution from which I graduated	0	0	0	1	0	0	0	woman	asian	23-49	tenuretrack
1580	Man	man	0	Hispanic, Latino/a, or of Spanish Origin	Someone who does not have depression	Someone who has or has had anxiety	midincome	Someone who has not had an addiction to drugs or alcohol	A non-first-generation college student (at least one of my parents or guardians has a bachelor’s degree or equivalent)	Someone who did not struggle academically in college	Not having a disability	I started my college career at the same 4-year institution from which I graduated	0	1	0	0	0	0	0	man	peer	23-49	instructor
1581	Man	man	NA	White	Decline to state	Someone who does not have anxiety	midincome	Decline to state	A non-first-generation college student (at least one of my parents or guardians has a bachelor’s degree or equivalent)	Someone who did not struggle academically in college	Decline to state	I started my college career at the same 4-year institution from which I graduated	NA	0	0	0	0	NA	0	man	white	NA	tenured
1582	Man	man	0	Asian	Someone who does not have depression	Someone who does not have anxiety	midincome	Someone who has not had an addiction to drugs or alcohol	A non-first-generation college student (at least one of my parents or guardians has a bachelor’s degree or equivalent)	Someone who did not struggle academically in college	Not having a disability	I started my college career at the same 4-year institution from which I graduated	0	0	0	0	0	0	0	man	asian	23-49	tenured
1583	Woman	woman	0	White	Someone who does not have depression	Someone who does not have anxiety	lowincome	Someone who has not had an addiction to drugs or alcohol	A first-generation college student	Someone who did not struggle academically in college	Not having a disability	I transferred to a 4-year institution from a 2-year college, a community college, a junior college, or a technical college	0	0	1	1	0	0	1	woman	white	23-49	tenuretrack
1584	Man	man	0	Hispanic, Latino/a, or of Spanish Origin	Someone who does not have depression	Someone who does not have anxiety	midincome	Someone who has not had an addiction to drugs or alcohol	A non-first-generation college student (at least one of my parents or guardians has a bachelor’s degree or equivalent)	Someone who did not struggle academically in college	Not having a disability	I transferred to a 4-year institution from another 4-year institution	0	0	0	0	0	0	0	man	peer	23-49	instructor
1585	Woman	woman	0	White	Someone who does not have depression	Someone who does not have anxiety	lowincome	Someone who has not had an addiction to drugs or alcohol	A first-generation college student	Someone who did not struggle academically in college	Not having a disability	I transferred to a 4-year institution from another 4-year institution	0	0	1	1	0	0	0	woman	white	50+	instructor
1586	Man	man	0	White	Someone who does not have depression	Someone who does not have anxiety	upperincome	Someone who has not had an addiction to drugs or alcohol	A first-generation college student	Someone who did not struggle academically in college	Not having a disability	I started my college career at the same 4-year institution from which I graduated	0	0	0	1	0	0	0	man	white	23-49	tenuretrack
1587	Man	man	0	White	Someone who does not have depression	Someone who does not have anxiety	midincome	Someone who has not had an addiction to drugs or alcohol	A non-first-generation college student (at least one of my parents or guardians has a bachelor’s degree or equivalent)	Someone who did not struggle academically in college	Not having a disability	I started my college career at the same 4-year institution from which I graduated	0	0	0	0	0	0	0	man	white	50+	tenured
1588	Man	man	0	White	Decline to state	Someone who has or has had anxiety	midincome	Someone who has not had an addiction to drugs or alcohol	A non-first-generation college student (at least one of my parents or guardians has a bachelor’s degree or equivalent)	Someone who did not struggle academically in college	Decline to state	I started my college career at the same 4-year institution from which I graduated	NA	1	0	0	0	NA	0	man	white	23-49	tenured
1589	Woman	woman	0	White	Someone who does not have depression	Someone who does not have anxiety	midincome	Someone who has not had an addiction to drugs or alcohol	A first-generation college student	Someone who did not struggle academically in college	Not having a disability	I started my college career at the same 4-year institution from which I graduated	0	0	0	1	0	0	0	woman	white	23-49	instructor
159	Man	man	0	White	Someone who has or has had depression	Someone who does not have anxiety	midincome	Someone who has not had an addiction to drugs or alcohol	A non-first-generation college student (at least one of my parents or guardians has a bachelor’s degree or equivalent)	Someone who did not struggle academically in college	Not having a disability	I started my college career at the same 4-year institution from which I graduated	1	0	0	0	0	0	0	man	white	50+	tenured
1590	Woman	woman	0	White	Someone who does not have depression	Someone who does not have anxiety	midincome	Someone who has not had an addiction to drugs or alcohol	A non-first-generation college student (at least one of my parents or guardians has a bachelor’s degree or equivalent)	Someone who did not struggle academically in college	Not having a disability	I started my college career at the same 4-year institution from which I graduated	0	0	0	0	0	0	0	woman	white	23-49	instructor
1591	Man	man	0	White	Someone who has or has had depression	Someone who has or has had anxiety	midincome	Someone who has not had an addiction to drugs or alcohol	A non-first-generation college student (at least one of my parents or guardians has a bachelor’s degree or equivalent)	Someone who did not struggle academically in college	Not having a disability	I started my college career at the same 4-year institution from which I graduated	1	1	0	0	0	0	0	man	white	50+	tenured
1592	Woman	woman	0	Pacific Islander	Someone who does not have depression	Someone who does not have anxiety	upperincome	Someone who has not had an addiction to drugs or alcohol	A non-first-generation college student (at least one of my parents or guardians has a bachelor’s degree or equivalent)	Someone who struggled academically in college	Not having a disability	I transferred to a 4-year institution from another 4-year institution	0	0	0	0	1	0	0	woman	peer	23-49	tenured
1593	Man	man	0	White	Someone who does not have depression	Someone who does not have anxiety	midincome	Someone who has not had an addiction to drugs or alcohol	A non-first-generation college student (at least one of my parents or guardians has a bachelor’s degree or equivalent)	Someone who did not struggle academically in college	Not having a disability	I started my college career at the same 4-year institution from which I graduated	0	0	0	0	0	0	0	man	white	50+	instructor
1594	Man	man	0	White	Someone who does not have depression	Someone who does not have anxiety	midincome	Someone who has not had an addiction to drugs or alcohol	A first-generation college student	Someone who did not struggle academically in college	Not having a disability	I transferred to a 4-year institution from another 4-year institution	0	0	0	1	0	0	0	man	white	50+	tenured
1595	Man	man	0	White	Someone who does not have depression	Someone who does not have anxiety	midincome	Someone who has not had an addiction to drugs or alcohol	A non-first-generation college student (at least one of my parents or guardians has a bachelor’s degree or equivalent)	Someone who did not struggle academically in college	Not having a disability	I started my college career at the same 4-year institution from which I graduated	0	0	0	0	0	0	0	man	white	50+	tenured
1596	Man	man	0	Asian	Someone who does not have depression	Someone who does not have anxiety	midincome	Someone who has not had an addiction to drugs or alcohol	A non-first-generation college student (at least one of my parents or guardians has a bachelor’s degree or equivalent)	Someone who did not struggle academically in college	Not having a disability	I started my college career at the same 4-year institution from which I graduated	0	0	0	0	0	0	0	man	asian	23-49	tenured
1598	Decline to state	NA	NA	Decline to state	Someone who does not have depression	Someone who does not have anxiety	decline	Someone who has not had an addiction to drugs or alcohol	Decline to state	Someone who did not struggle academically in college	Decline to state	I started my college career at the same 4-year institution from which I graduated	0	0	NA	NA	0	NA	0	NA	NA	NA	tenuretrack
1599	Man	man	0	White	Someone who does not have depression	Someone who does not have anxiety	lowincome	Someone who has not had an addiction to drugs or alcohol	A first-generation college student	Someone who struggled academically in college	Not having a disability	I started my college career at the same 4-year institution from which I graduated	0	0	1	1	1	0	0	man	white	23-49	tenured
16	Man	man	1	White	Someone who has or has had depression	Someone who has or has had anxiety	lowincome	Someone who has not had an addiction to drugs or alcohol	A first-generation college student	Someone who did not struggle academically in college	Not having a disability	I started my college career at the same 4-year institution from which I graduated	1	1	1	1	0	0	0	man	white	23-49	tenuretrack
160	Man	man	0	White	Someone who does not have depression	Someone who does not have anxiety	midincome	Someone who has not had an addiction to drugs or alcohol	A non-first-generation college student (at least one of my parents or guardians has a bachelor’s degree or equivalent)	Someone who did not struggle academically in college	Not having a disability	I started my college career at the same 4-year institution from which I graduated	0	0	0	0	0	0	0	man	white	50+	instructor
1600	Man	man	0	White	Someone who does not have depression	Someone who has or has had anxiety	upperincome	Someone who has not had an addiction to drugs or alcohol	A non-first-generation college student (at least one of my parents or guardians has a bachelor’s degree or equivalent)	Someone who did not struggle academically in college	Not having a disability	I started my college career at the same 4-year institution from which I graduated	0	1	0	0	0	0	0	man	white	50+	tenured
1601	Man	man	0	White	Someone who does not have depression	Someone who has or has had anxiety	midincome	Someone who has not had an addiction to drugs or alcohol	A non-first-generation college student (at least one of my parents or guardians has a bachelor’s degree or equivalent)	Someone who did not struggle academically in college	Not having a disability	I started my college career at the same 4-year institution from which I graduated	0	1	0	0	0	0	0	man	white	50+	tenured
1602	Woman	woman	0	White	Someone who does not have depression	Someone who does not have anxiety	midincome	Someone who has not had an addiction to drugs or alcohol	A first-generation college student	Someone who did not struggle academically in college	Not having a disability	I started my college career at the same 4-year institution from which I graduated	0	0	0	1	0	0	0	woman	white	50+	tenured
1603	Man	man	0	Asian	Someone who does not have depression	Someone who does not have anxiety	midincome	Someone who has not had an addiction to drugs or alcohol	A non-first-generation college student (at least one of my parents or guardians has a bachelor’s degree or equivalent)	Someone who did not struggle academically in college	Not having a disability	I started my college career at the same 4-year institution from which I graduated	0	0	0	0	0	0	0	man	asian	50+	tenured
1604	Man	man	0	White	Someone who has or has had depression	Someone who does not have anxiety	midincome	Someone who has not had an addiction to drugs or alcohol	A non-first-generation college student (at least one of my parents or guardians has a bachelor’s degree or equivalent)	Someone who did not struggle academically in college	Not having a disability	I started my college career at the same 4-year institution from which I graduated	1	0	0	0	0	0	0	man	white	50+	tenured
1605	Man	man	1	Asian	Someone who does not have depression	Someone who does not have anxiety	midincome	Someone who has not had an addiction to drugs or alcohol	A non-first-generation college student (at least one of my parents or guardians has a bachelor’s degree or equivalent)	Someone who did not struggle academically in college	Not having a disability	I started my college career at the same 4-year institution from which I graduated	0	0	0	0	0	0	0	man	asian	23-49	tenuretrack
1606	Man	man	0	Asian	Someone who does not have depression	Someone who does not have anxiety	midincome	Someone who has not had an addiction to drugs or alcohol	A first-generation college student	Someone who did not struggle academically in college	Not having a disability	I started my college career at the same 4-year institution from which I graduated	0	0	0	1	0	0	0	man	asian	23-49	instructor
1607	Man	man	0	White	Someone who does not have depression	Someone who does not have anxiety	midincome	Someone who has not had an addiction to drugs or alcohol	A non-first-generation college student (at least one of my parents or guardians has a bachelor’s degree or equivalent)	Someone who did not struggle academically in college	Not having a disability	I started my college career at the same 4-year institution from which I graduated	0	0	0	0	0	0	0	man	white	50+	tenured
1608	Man	man	0	White	Someone who does not have depression	Someone who has or has had anxiety	midincome	Someone who has not had an addiction to drugs or alcohol	A non-first-generation college student (at least one of my parents or guardians has a bachelor’s degree or equivalent)	Someone who did not struggle academically in college	Not having a disability	I started my college career at the same 4-year institution from which I graduated	0	1	0	0	0	0	0	man	white	50+	tenured
1609	Woman	woman	0	White	Someone who has or has had depression	Someone who has or has had anxiety	midincome	Someone who has not had an addiction to drugs or alcohol	A non-first-generation college student (at least one of my parents or guardians has a bachelor’s degree or equivalent)	Someone who struggled academically in college	Not having a disability	I started my college career at the same 4-year institution from which I graduated	1	1	0	0	1	0	0	woman	white	23-49	instructor
161	Man	man	0	Asian	Someone who does not have depression	Someone who does not have anxiety	midincome	Someone who has not had an addiction to drugs or alcohol	A non-first-generation college student (at least one of my parents or guardians has a bachelor’s degree or equivalent)	Someone who did not struggle academically in college	Not having a disability	I started my college career at the same 4-year institution from which I graduated	0	0	0	0	0	0	0	man	asian	23-49	tenuretrack
1610	Man	man	0	White	Decline to state	Decline to state	midincome	Someone who has not had an addiction to drugs or alcohol	A non-first-generation college student (at least one of my parents or guardians has a bachelor’s degree or equivalent)	Someone who did not struggle academically in college	Decline to state	I started my college career at the same 4-year institution from which I graduated	NA	NA	0	0	0	NA	0	man	white	50+	tenured
1611	Man	man	0	White	Someone who does not have depression	Someone who has or has had anxiety	midincome	Someone who has not had an addiction to drugs or alcohol	A first-generation college student	Someone who did not struggle academically in college	Not having a disability	I started my college career at the same 4-year institution from which I graduated	0	1	0	1	0	0	0	man	white	50+	tenured
1612	Man	man	0	Asian	Someone who does not have depression	Someone who does not have anxiety	midincome	Someone who has not had an addiction to drugs or alcohol	A first-generation college student	Someone who did not struggle academically in college	Not having a disability	I started my college career at the same 4-year institution from which I graduated	0	0	0	1	0	0	0	man	asian	23-49	tenuretrack
1613	Man	man	0	Asian	Someone who does not have depression	Someone who has or has had anxiety	midincome	Someone who has not had an addiction to drugs or alcohol	A non-first-generation college student (at least one of my parents or guardians has a bachelor’s degree or equivalent)	Someone who did not struggle academically in college	Not having a disability	I transferred to a 4-year institution from another 4-year institution	0	1	0	0	0	0	0	man	asian	23-49	tenuretrack
1614	Man	man	0	White	Someone who does not have depression	Someone who does not have anxiety	midincome	Someone who has not had an addiction to drugs or alcohol	A non-first-generation college student (at least one of my parents or guardians has a bachelor’s degree or equivalent)	Someone who did not struggle academically in college	Not having a disability	I started my college career at the same 4-year institution from which I graduated	0	0	0	0	0	0	0	man	white	50+	tenured
1616	Man	man	0	White	Someone who does not have depression	Someone who does not have anxiety	upperincome	Someone who has not had an addiction to drugs or alcohol	A non-first-generation college student (at least one of my parents or guardians has a bachelor’s degree or equivalent)	Someone who did not struggle academically in college	Not having a disability	I started my college career at the same 4-year institution from which I graduated	0	0	0	0	0	0	0	man	white	23-49	tenured
1617	Man	man	0	White	Someone who has or has had depression	Someone who has or has had anxiety	midincome	Someone who has not had an addiction to drugs or alcohol	A non-first-generation college student (at least one of my parents or guardians has a bachelor’s degree or equivalent)	Someone who struggled academically in college	Not having a disability	I started my college career at the same 4-year institution from which I graduated	1	1	0	0	1	0	0	man	white	50+	tenured
1618	Woman	woman	1	White	Someone who does not have depression	Someone who does not have anxiety	midincome	Someone who has not had an addiction to drugs or alcohol	A non-first-generation college student (at least one of my parents or guardians has a bachelor’s degree or equivalent)	Someone who did not struggle academically in college	Not having a disability	I started my college career at the same 4-year institution from which I graduated	0	0	0	0	0	0	0	woman	white	23-49	tenured
1619	Man	man	0	White	Someone who does not have depression	Someone who does not have anxiety	midincome	Someone who has not had an addiction to drugs or alcohol	A non-first-generation college student (at least one of my parents or guardians has a bachelor’s degree or equivalent)	Someone who did not struggle academically in college	Not having a disability	I started my college career at the same 4-year institution from which I graduated	0	0	0	0	0	0	0	man	white	50+	tenured
162	Man	man	0										NA	NA	NA	NA	NA	NA	NA	man	NA	23-49	tenuretrack
1620	Man	man	0	White	Someone who does not have depression	Someone who does not have anxiety	midincome	Someone who has not had an addiction to drugs or alcohol	A non-first-generation college student (at least one of my parents or guardians has a bachelor’s degree or equivalent)	Someone who did not struggle academically in college	Not having a disability	I started my college career at the same 4-year institution from which I graduated	0	0	0	0	0	0	0	man	white	23-49	instructor
1621	Decline to state	NA	NA	Decline to state	Decline to state	Decline to state	decline	Decline to state	Decline to state	Decline to state	Decline to state	Decline to state	NA	NA	NA	NA	NA	NA	NA	NA	NA	23-49	tenured
1622	Woman	woman	0	White	Someone who does not have depression	Someone who has or has had anxiety	midincome	Someone who has not had an addiction to drugs or alcohol	A non-first-generation college student (at least one of my parents or guardians has a bachelor’s degree or equivalent)	Someone who did not struggle academically in college	Not having a disability	I started my college career at the same 4-year institution from which I graduated	0	1	0	0	0	0	0	woman	white	23-49	instructor
1623	Woman	woman	0	Black or African American	Someone who does not have depression	Someone who does not have anxiety	upperincome	Someone who has not had an addiction to drugs or alcohol	A non-first-generation college student (at least one of my parents or guardians has a bachelor’s degree or equivalent)	Someone who did not struggle academically in college	Having a disability	I started my college career at the same 4-year institution from which I graduated	0	0	0	0	0	1	0	woman	peer	23-49	tenured
1624	Woman	woman	0	White	Someone who has or has had depression	Someone who has or has had anxiety	midincome	Someone who has not had an addiction to drugs or alcohol	A non-first-generation college student (at least one of my parents or guardians has a bachelor’s degree or equivalent)	Someone who did not struggle academically in college	Not having a disability	I started my college career at the same 4-year institution from which I graduated	1	1	0	0	0	0	0	woman	white	23-49	tenured
1625	Woman	woman	0	Black or African American	Someone who does not have depression	Someone who does not have anxiety	lowincome	Someone who has not had an addiction to drugs or alcohol	A first-generation college student	Someone who did not struggle academically in college	Not having a disability	I transferred to a 4-year institution from another 4-year institution	0	0	1	1	0	0	0	woman	peer	23-49	tenuretrack
1626	Decline to state	NA	NA	Decline to state	Decline to state	Decline to state	decline	Decline to state	A first-generation college student	Decline to state	Not having a disability	I started my college career at the same 4-year institution from which I graduated	NA	NA	NA	1	NA	0	0	NA	NA	50+	tenured
1627	Woman	woman	0	White	Someone who does not have depression	Someone who has or has had anxiety	midincome	Someone who has not had an addiction to drugs or alcohol	A non-first-generation college student (at least one of my parents or guardians has a bachelor’s degree or equivalent)	Someone who did not struggle academically in college	Not having a disability	I started my college career at the same 4-year institution from which I graduated	0	1	0	0	0	0	0	woman	white	23-49	tenured
1628	Man	man	0	White	Someone who does not have depression	Someone who does not have anxiety	midincome	Someone who has not had an addiction to drugs or alcohol	A non-first-generation college student (at least one of my parents or guardians has a bachelor’s degree or equivalent)	Someone who did not struggle academically in college	Not having a disability	I transferred to a 4-year institution from another 4-year institution	0	0	0	0	0	0	0	man	white	23-49	tenured
1629	Man	man	0	White	Someone who does not have depression	Someone who has or has had anxiety	lowincome	Someone who has not had an addiction to drugs or alcohol	A non-first-generation college student (at least one of my parents or guardians has a bachelor’s degree or equivalent)	Someone who did not struggle academically in college	Having a disability	I started my college career at the same 4-year institution from which I graduated	0	1	1	0	0	1	0	man	white	23-49	tenured
163	Man	man	0	White	Someone who does not have depression	Someone who does not have anxiety	midincome	Someone who has not had an addiction to drugs or alcohol	A non-first-generation college student (at least one of my parents or guardians has a bachelor’s degree or equivalent)	Someone who did not struggle academically in college	Not having a disability	I started my college career at the same 4-year institution from which I graduated	0	0	0	0	0	0	0	man	white	23-49	tenuretrack
1631	Man	man	0	White	Someone who does not have depression	Someone who does not have anxiety	midincome	Someone who has not had an addiction to drugs or alcohol	A non-first-generation college student (at least one of my parents or guardians has a bachelor’s degree or equivalent)	Someone who did not struggle academically in college	Not having a disability	I started my college career at the same 4-year institution from which I graduated	0	0	0	0	0	0	0	man	white	23-49	tenuretrack
1632	Man	man	0	White	Someone who has or has had depression	Someone who has or has had anxiety	lowincome	Someone who has not had an addiction to drugs or alcohol	A non-first-generation college student (at least one of my parents or guardians has a bachelor’s degree or equivalent)	Someone who struggled academically in college	Not having a disability	I started my college career at the same 4-year institution from which I graduated	1	1	1	0	1	0	0	man	white	23-49	tenuretrack
1633	Man	man	0	White	Someone who does not have depression	Someone who does not have anxiety	midincome	Someone who has not had an addiction to drugs or alcohol	A non-first-generation college student (at least one of my parents or guardians has a bachelor’s degree or equivalent)	Someone who did not struggle academically in college	Not having a disability	I started my college career at the same 4-year institution from which I graduated	0	0	0	0	0	0	0	man	white	23-49	tenured
1634	Man	man	0	Asian	Someone who does not have depression	Someone who does not have anxiety	midincome	Someone who has not had an addiction to drugs or alcohol	A first-generation college student	Someone who did not struggle academically in college	Not having a disability	I started my college career at the same 4-year institution from which I graduated	0	0	0	1	0	0	0	man	asian	50+	instructor
1635	Man	man	0	Asian	Someone who does not have depression	Someone who does not have anxiety	midincome	Someone who has not had an addiction to drugs or alcohol	A non-first-generation college student (at least one of my parents or guardians has a bachelor’s degree or equivalent)	Someone who did not struggle academically in college	Not having a disability	I started my college career at the same 4-year institution from which I graduated	0	0	0	0	0	0	0	man	asian	23-49	tenuretrack
1636	Man	man	0	White	Someone who does not have depression	Someone who does not have anxiety	midincome	Someone who has not had an addiction to drugs or alcohol	A non-first-generation college student (at least one of my parents or guardians has a bachelor’s degree or equivalent)	Someone who did not struggle academically in college	Not having a disability	If none of the above reflect your experience, please describe	0	0	0	0	0	0	0	man	white	50+	tenured
1637	Woman	woman	0	Asian	Someone who has or has had depression	Someone who has or has had anxiety	midincome	Someone who has not had an addiction to drugs or alcohol	A non-first-generation college student (at least one of my parents or guardians has a bachelor’s degree or equivalent)	Someone who did not struggle academically in college	Not having a disability	I started my college career at the same 4-year institution from which I graduated	1	1	0	0	0	0	0	woman	asian	23-49	tenuretrack
1638	Man	man	0	White	Someone who has or has had depression	Someone who has or has had anxiety	midincome	Someone who has not had an addiction to drugs or alcohol	A non-first-generation college student (at least one of my parents or guardians has a bachelor’s degree or equivalent)	Someone who did not struggle academically in college	Not having a disability	I started my college career at the same 4-year institution from which I graduated	1	1	0	0	0	0	0	man	white	50+	tenured
1639	Man	man	0	White	Someone who does not have depression	Someone who does not have anxiety	midincome	Someone who has not had an addiction to drugs or alcohol	A non-first-generation college student (at least one of my parents or guardians has a bachelor’s degree or equivalent)	Someone who did not struggle academically in college	Not having a disability	I started my college career at the same 4-year institution from which I graduated	0	0	0	0	0	0	0	man	white	23-49	tenured
164	Woman	woman	0	White	Someone who has or has had depression	Someone who has or has had anxiety	upperincome	Someone who has not had an addiction to drugs or alcohol	A non-first-generation college student (at least one of my parents or guardians has a bachelor’s degree or equivalent)	Someone who did not struggle academically in college	Not having a disability	I started my college career at the same 4-year institution from which I graduated	1	1	0	0	0	0	0	woman	white	23-49	instructor
1640	Woman	woman	0	Hispanic, Latino/a, or of Spanish Origin	Someone who does not have depression	Someone who does not have anxiety	midincome	Someone who has not had an addiction to drugs or alcohol	A non-first-generation college student (at least one of my parents or guardians has a bachelor’s degree or equivalent)	Someone who did not struggle academically in college	Not having a disability	I started my college career at the same 4-year institution from which I graduated	0	0	0	0	0	0	0	woman	peer	23-49	tenuretrack
1641	Man	man	0	White	Someone who does not have depression	Someone who has or has had anxiety	midincome	Someone who has not had an addiction to drugs or alcohol	A non-first-generation college student (at least one of my parents or guardians has a bachelor’s degree or equivalent)	Someone who did not struggle academically in college	Not having a disability	I started my college career at the same 4-year institution from which I graduated	0	1	0	0	0	0	0	man	white	23-49	tenured
1642	Man	man	0	White	Someone who does not have depression	Someone who does not have anxiety	midincome	Someone who has not had an addiction to drugs or alcohol	A non-first-generation college student (at least one of my parents or guardians has a bachelor’s degree or equivalent)	Someone who did not struggle academically in college	Not having a disability	I started my college career at the same 4-year institution from which I graduated	0	0	0	0	0	0	0	man	white	50+	tenured
1643	Man	man	0	Asian	Someone who has or has had depression	Someone who has or has had anxiety	midincome	Someone who has not had an addiction to drugs or alcohol	A non-first-generation college student (at least one of my parents or guardians has a bachelor’s degree or equivalent)	Someone who did not struggle academically in college	Not having a disability	I started my college career at the same 4-year institution from which I graduated	1	1	0	0	0	0	0	man	asian	23-49	tenuretrack
1644	Man	man	0	Asian	Someone who does not have depression	Someone who has or has had anxiety	midincome	Someone who has not had an addiction to drugs or alcohol	A first-generation college student	Someone who did not struggle academically in college	Not having a disability	I started my college career at the same 4-year institution from which I graduated	0	1	0	1	0	0	0	man	asian	23-49	tenuretrack
1645	Woman	woman	0	White	Someone who does not have depression	Someone who does not have anxiety	lowincome	Someone who has not had an addiction to drugs or alcohol	A non-first-generation college student (at least one of my parents or guardians has a bachelor’s degree or equivalent)	Someone who did not struggle academically in college	Not having a disability	I started my college career at the same 4-year institution from which I graduated	0	0	1	0	0	0	0	woman	white	23-49	tenuretrack
1646	Man	man	0	White	Someone who does not have depression	Someone who does not have anxiety	lowincome	Someone who has not had an addiction to drugs or alcohol	A first-generation college student	Someone who did not struggle academically in college	Not having a disability	I started my college career at the same 4-year institution from which I graduated	0	0	1	1	0	0	0	man	white	50+	tenured
1648	Man	man	0	White	Someone who does not have depression	Someone who does not have anxiety	lowincome	Someone who has not had an addiction to drugs or alcohol	A non-first-generation college student (at least one of my parents or guardians has a bachelor’s degree or equivalent)	Someone who did not struggle academically in college	Not having a disability	I started my college career at the same 4-year institution from which I graduated	0	0	1	0	0	0	0	man	white	50+	tenured
1649	Man	man	0	Asian	Someone who does not have depression	Someone who does not have anxiety	midincome	Someone who has not had an addiction to drugs or alcohol	A first-generation college student	Someone who did not struggle academically in college	Not having a disability	I started my college career at the same 4-year institution from which I graduated	0	0	0	1	0	0	0	man	asian	23-49	tenuretrack
1651	Woman	woman	0	White	Someone who has or has had depression	Someone who has or has had anxiety	midincome	Someone who has not had an addiction to drugs or alcohol	A non-first-generation college student (at least one of my parents or guardians has a bachelor’s degree or equivalent)	Someone who did not struggle academically in college	Having a disability	If none of the above reflect your experience, please describe	1	1	0	0	0	1	0	woman	white	23-49	tenuretrack
1652	Woman	woman	0	White	Someone who does not have depression	Someone who has or has had anxiety	midincome	Someone who has not had an addiction to drugs or alcohol	A first-generation college student	Someone who did not struggle academically in college	Not having a disability	I started my college career at the same 4-year institution from which I graduated	0	1	0	1	0	0	0	woman	white	23-49	tenuretrack
1653	Man	man	0	Asian	Someone who has or has had depression	Someone who does not have anxiety	midincome	Someone who has not had an addiction to drugs or alcohol	A non-first-generation college student (at least one of my parents or guardians has a bachelor’s degree or equivalent)	Someone who did not struggle academically in college	Not having a disability	I started my college career at the same 4-year institution from which I graduated	1	0	0	0	0	0	0	man	asian	50+	tenured
1654	Woman	woman	0	White	Someone who has or has had depression	Someone who has or has had anxiety	midincome	Someone who has not had an addiction to drugs or alcohol	A non-first-generation college student (at least one of my parents or guardians has a bachelor’s degree or equivalent)	Someone who did not struggle academically in college	Not having a disability	I started my college career at the same 4-year institution from which I graduated	1	1	0	0	0	0	0	woman	white	23-49	tenuretrack
1655	Woman	woman	0	White	Someone who has or has had depression	Someone who has or has had anxiety	upperincome	Someone who has not had an addiction to drugs or alcohol	A non-first-generation college student (at least one of my parents or guardians has a bachelor’s degree or equivalent)	Someone who did not struggle academically in college	Not having a disability	I started my college career at the same 4-year institution from which I graduated	1	1	0	0	0	0	0	woman	white	50+	instructor
1656	Man	man	1	White	Someone who has or has had depression	Someone who has or has had anxiety	midincome	Someone who has not had an addiction to drugs or alcohol	A non-first-generation college student (at least one of my parents or guardians has a bachelor’s degree or equivalent)	Someone who did not struggle academically in college	Not having a disability	I started my college career at the same 4-year institution from which I graduated	1	1	0	0	0	0	0	man	white	23-49	tenured
1657	Woman	woman	0	Asian	Someone who does not have depression	Someone who does not have anxiety	midincome	Someone who has not had an addiction to drugs or alcohol	A non-first-generation college student (at least one of my parents or guardians has a bachelor’s degree or equivalent)	Someone who did not struggle academically in college	Not having a disability	I started my college career at the same 4-year institution from which I graduated	0	0	0	0	0	0	0	woman	asian	23-49	tenured
1659	Woman	woman	0	White	Decline to state	Decline to state	midincome	Someone who has not had an addiction to drugs or alcohol	A non-first-generation college student (at least one of my parents or guardians has a bachelor’s degree or equivalent)	Someone who did not struggle academically in college	Decline to state	I started my college career at the same 4-year institution from which I graduated	NA	NA	0	0	0	NA	0	woman	white	23-49	tenuretrack
166	Man	man	0	White	Someone who does not have depression	Someone who does not have anxiety	midincome	Someone who has not had an addiction to drugs or alcohol	A non-first-generation college student (at least one of my parents or guardians has a bachelor’s degree or equivalent)	Someone who did not struggle academically in college	Not having a disability	I started my college career at the same 4-year institution from which I graduated	0	0	0	0	0	0	0	man	white	50+	instructor
1660	Man	man	0	White	Someone who does not have depression	Someone who does not have anxiety	midincome	Someone who has not had an addiction to drugs or alcohol	A non-first-generation college student (at least one of my parents or guardians has a bachelor’s degree or equivalent)	Someone who did not struggle academically in college	Not having a disability	I started my college career at the same 4-year institution from which I graduated	0	0	0	0	0	0	0	man	white	50+	tenured
1661	Woman	woman	0	White	Someone who does not have depression	Someone who does not have anxiety	lowincome	Someone who has not had an addiction to drugs or alcohol	A non-first-generation college student (at least one of my parents or guardians has a bachelor’s degree or equivalent)	Someone who did not struggle academically in college	Having a disability	I started my college career at the same 4-year institution from which I graduated	0	0	1	0	0	1	0	woman	white	23-49	instructor
1662	Woman	woman	0	White	Someone who has or has had depression	Someone who does not have anxiety	midincome	Decline to state	A non-first-generation college student (at least one of my parents or guardians has a bachelor’s degree or equivalent)	Someone who did not struggle academically in college	Not having a disability	I started my college career at the same 4-year institution from which I graduated	1	0	0	0	0	0	0	woman	white	50+	tenured
1663	Man	man	1	White	Someone who does not have depression	Someone who has or has had anxiety	upperincome	Someone who has not had an addiction to drugs or alcohol	A non-first-generation college student (at least one of my parents or guardians has a bachelor’s degree or equivalent)	Someone who did not struggle academically in college	Not having a disability	I started my college career at the same 4-year institution from which I graduated	0	1	0	0	0	0	0	man	white	23-49	tenuretrack
1664	Man	man	0	Asian	Someone who does not have depression	Someone who does not have anxiety	midincome	Someone who has not had an addiction to drugs or alcohol	A non-first-generation college student (at least one of my parents or guardians has a bachelor’s degree or equivalent)	Someone who did not struggle academically in college	Not having a disability	I started my college career at the same 4-year institution from which I graduated	0	0	0	0	0	0	0	man	asian	23-49	tenured
1665	Man	man	1	White	Someone who does not have depression	Someone who does not have anxiety	lowincome	Someone who has not had an addiction to drugs or alcohol	A first-generation college student	Someone who struggled academically in college	Not having a disability	I started my college career at the same 4-year institution from which I graduated	0	0	1	1	1	0	0	man	white	23-49	instructor
1666	Man	man	0	Other (including multiracial), please describe	Someone who has or has had depression	Someone who has or has had anxiety	midincome	Someone who has not had an addiction to drugs or alcohol	A non-first-generation college student (at least one of my parents or guardians has a bachelor’s degree or equivalent)	Someone who did not struggle academically in college	Not having a disability	If none of the above reflect your experience, please describe	1	1	0	0	0	0	0	man	NA	50+	tenured
1668	Man	man	0	Asian	Someone who does not have depression	Someone who does not have anxiety	lowincome	Someone who has not had an addiction to drugs or alcohol	A first-generation college student	Someone who did not struggle academically in college	Not having a disability	I started my college career at the same 4-year institution from which I graduated	0	0	1	1	0	0	0	man	asian	23-49	tenuretrack
167	Woman	woman	0	White	Someone who does not have depression	Someone who does not have anxiety	midincome	Someone who has not had an addiction to drugs or alcohol	A non-first-generation college student (at least one of my parents or guardians has a bachelor’s degree or equivalent)	Someone who did not struggle academically in college	Not having a disability	I started my college career at the same 4-year institution from which I graduated	0	0	0	0	0	0	0	woman	white	23-49	tenured
1670	Woman	woman	0	White	Decline to state	Someone who does not have anxiety	lowincome	Someone who has not had an addiction to drugs or alcohol	A first-generation college student	Someone who did not struggle academically in college	Not having a disability	I started my college career at the same 4-year institution from which I graduated	NA	0	1	1	0	0	0	woman	white	23-49	tenuretrack
1671	Woman	woman	0	White	Someone who does not have depression	Someone who has or has had anxiety	midincome	Someone who has not had an addiction to drugs or alcohol	A first-generation college student	Someone who did not struggle academically in college	Having a disability	I started my college career at the same 4-year institution from which I graduated	0	1	0	1	0	1	0	woman	white	23-49	tenured
1672	Man	man	0	White	Someone who does not have depression	Someone who does not have anxiety	midincome	Someone who has not had an addiction to drugs or alcohol	A non-first-generation college student (at least one of my parents or guardians has a bachelor’s degree or equivalent)	Someone who did not struggle academically in college	Not having a disability	I started my college career at the same 4-year institution from which I graduated	0	0	0	0	0	0	0	man	white	50+	instructor
1673	Woman	woman	0	White	Someone who does not have depression	Someone who has or has had anxiety	midincome	Someone who has not had an addiction to drugs or alcohol	A non-first-generation college student (at least one of my parents or guardians has a bachelor’s degree or equivalent)	Someone who did not struggle academically in college	Not having a disability	I started my college career at the same 4-year institution from which I graduated	0	1	0	0	0	0	0	woman	white	23-49	tenured
1674	Man	man	0	Hispanic, Latino/a, or of Spanish Origin	Someone who does not have depression	Someone who has or has had anxiety	midincome	Someone who has not had an addiction to drugs or alcohol	A non-first-generation college student (at least one of my parents or guardians has a bachelor’s degree or equivalent)	Someone who did not struggle academically in college	Not having a disability	I started my college career at the same 4-year institution from which I graduated	0	1	0	0	0	0	0	man	peer	23-49	tenured
1675	Woman	woman	0	White	Someone who does not have depression	Someone who has or has had anxiety	midincome	Someone who has not had an addiction to drugs or alcohol	A non-first-generation college student (at least one of my parents or guardians has a bachelor’s degree or equivalent)	Someone who did not struggle academically in college	Not having a disability	I transferred to a 4-year institution from another 4-year institution	0	1	0	0	0	0	0	woman	white	23-49	instructor
1676	Woman	woman	0	White	Someone who has or has had depression	Someone who has or has had anxiety	midincome	Someone who has not had an addiction to drugs or alcohol	A non-first-generation college student (at least one of my parents or guardians has a bachelor’s degree or equivalent)	Someone who did not struggle academically in college	Not having a disability	I started my college career at the same 4-year institution from which I graduated	1	1	0	0	0	0	0	woman	white	50+	instructor
1677	Woman	woman	0	White	Someone who does not have depression	Someone who has or has had anxiety	midincome	Someone who has not had an addiction to drugs or alcohol	A non-first-generation college student (at least one of my parents or guardians has a bachelor’s degree or equivalent)	Someone who did not struggle academically in college	Not having a disability	I started my college career at the same 4-year institution from which I graduated	0	1	0	0	0	0	0	woman	white	23-49	instructor
1678	Man	man	0	White	Someone who does not have depression	Someone who does not have anxiety	decline	Someone who has not had an addiction to drugs or alcohol	A non-first-generation college student (at least one of my parents or guardians has a bachelor’s degree or equivalent)	Someone who did not struggle academically in college	Not having a disability	I started my college career at the same 4-year institution from which I graduated	0	0	NA	0	0	0	0	man	white	50+	tenured
1679	Man	man	0	White	Someone who does not have depression	Someone who does not have anxiety	upperincome	Someone who has not had an addiction to drugs or alcohol	A non-first-generation college student (at least one of my parents or guardians has a bachelor’s degree or equivalent)	Someone who did not struggle academically in college	Not having a disability	I transferred to a 4-year institution from another 4-year institution	0	0	0	0	0	0	0	man	white	23-49	instructor
168	Man	man	0	White	Someone who does not have depression	Someone who does not have anxiety	lowincome	Someone who has not had an addiction to drugs or alcohol	A first-generation college student	Someone who did not struggle academically in college	Not having a disability	I started my college career at the same 4-year institution from which I graduated	0	0	1	1	0	0	0	man	white	50+	tenured
1681	Man	man	0	White	Someone who does not have depression	Someone who has or has had anxiety	lowincome	Someone who has not had an addiction to drugs or alcohol	A first-generation college student	Someone who did not struggle academically in college	Not having a disability	I started my college career at the same 4-year institution from which I graduated	0	1	1	1	0	0	0	man	white	50+	tenured
1682	Man	man	0	White	Someone who does not have depression	Someone who does not have anxiety	midincome	Someone who has not had an addiction to drugs or alcohol	A non-first-generation college student (at least one of my parents or guardians has a bachelor’s degree or equivalent)	Someone who did not struggle academically in college	Not having a disability	I started my college career at the same 4-year institution from which I graduated	0	0	0	0	0	0	0	man	white	50+	tenured
1683	Woman	woman	0	White	Someone who has or has had depression	Someone who has or has had anxiety	midincome	Someone who has not had an addiction to drugs or alcohol	A non-first-generation college student (at least one of my parents or guardians has a bachelor’s degree or equivalent)	Someone who did not struggle academically in college	Not having a disability	I started my college career at the same 4-year institution from which I graduated	1	1	0	0	0	0	0	woman	white	23-49	tenuretrack
1684	Man	man	0	White	Someone who has or has had depression	Someone who does not have anxiety	midincome	Someone who has not had an addiction to drugs or alcohol	A non-first-generation college student (at least one of my parents or guardians has a bachelor’s degree or equivalent)	Someone who struggled academically in college	Not having a disability	If none of the above reflect your experience, please describe	1	0	0	0	1	0	0	man	white	50+	instructor
1685	Man	man	0	Other (including multiracial), please describe	Someone who does not have depression	Someone who does not have anxiety	lowincome	Someone who has not had an addiction to drugs or alcohol	A first-generation college student	Someone who did not struggle academically in college	Not having a disability	I started my college career at the same 4-year institution from which I graduated	0	0	1	1	0	0	0	man	NA	50+	tenured
1686	Man	man	0	Decline to state	Decline to state	Decline to state	lowincome	Someone who has not had an addiction to drugs or alcohol	A non-first-generation college student (at least one of my parents or guardians has a bachelor’s degree or equivalent)	Someone who did not struggle academically in college	Not having a disability	I started my college career at the same 4-year institution from which I graduated	NA	NA	1	0	0	0	0	man	NA	50+	tenured
1687	Man	man	0	White	Someone who has or has had depression	Someone who has or has had anxiety	lowincome	Someone who has not had an addiction to drugs or alcohol	A non-first-generation college student (at least one of my parents or guardians has a bachelor’s degree or equivalent)	Someone who did not struggle academically in college	Decline to state	I started my college career at the same 4-year institution from which I graduated	1	1	1	0	0	NA	0	man	white	23-49	tenured
1689	Man	man	0	White	Someone who has or has had depression	Someone who does not have anxiety	midincome	Decline to state	A non-first-generation college student (at least one of my parents or guardians has a bachelor’s degree or equivalent)	Someone who did not struggle academically in college	Not having a disability	I transferred to a 4-year institution from another 4-year institution	1	0	0	0	0	0	0	man	white	50+	tenured
169	Woman	woman	0	White	Someone who has or has had depression	Someone who has or has had anxiety	lowincome	Someone who has not had an addiction to drugs or alcohol	A first-generation college student	Someone who did not struggle academically in college	Not having a disability	I started my college career at the same 4-year institution from which I graduated	1	1	1	1	0	0	0	woman	white	23-49	tenuretrack
1690	Woman	woman	0	Asian	Decline to state	Decline to state	midincome	Someone who has not had an addiction to drugs or alcohol	A non-first-generation college student (at least one of my parents or guardians has a bachelor’s degree or equivalent)	Someone who did not struggle academically in college	Not having a disability	I started my college career at the same 4-year institution from which I graduated	NA	NA	0	0	0	0	0	woman	asian	23-49	tenuretrack
1691	Woman	woman	0	White	Someone who has or has had depression	Someone who does not have anxiety	midincome	Someone who has not had an addiction to drugs or alcohol	A first-generation college student	Someone who did not struggle academically in college	Not having a disability	I transferred to a 4-year institution from another 4-year institution	1	0	0	1	0	0	0	woman	white	50+	instructor
1692	Man	man	0	White	Someone who does not have depression	Someone who does not have anxiety	midincome	Someone who has not had an addiction to drugs or alcohol	A first-generation college student	Someone who did not struggle academically in college	Not having a disability	I started my college career at the same 4-year institution from which I graduated	0	0	0	1	0	0	0	man	white	50+	tenured
1693	Woman	woman	0	White	Someone who does not have depression	Someone who does not have anxiety	midincome	Someone who has not had an addiction to drugs or alcohol	A non-first-generation college student (at least one of my parents or guardians has a bachelor’s degree or equivalent)	Someone who did not struggle academically in college	Not having a disability	I started my college career at the same 4-year institution from which I graduated	0	0	0	0	0	0	0	woman	white	23-49	tenured
1695	Man	man	0	White	Someone who does not have depression	Someone who does not have anxiety	midincome	Someone who has not had an addiction to drugs or alcohol	A non-first-generation college student (at least one of my parents or guardians has a bachelor’s degree or equivalent)	Someone who did not struggle academically in college	Not having a disability	I started my college career at the same 4-year institution from which I graduated	0	0	0	0	0	0	0	man	white	23-49	tenured
1696	Man	man	1	White	Someone who has or has had depression	Someone who has or has had anxiety	midincome	Someone who has not had an addiction to drugs or alcohol	A non-first-generation college student (at least one of my parents or guardians has a bachelor’s degree or equivalent)	Someone who did not struggle academically in college	Having a disability	I transferred to a 4-year institution from a 2-year college, a community college, a junior college, or a technical college	1	1	0	0	0	1	1	man	white	23-49	tenuretrack
1698	Man	man	0	White	Someone who does not have depression	Someone who does not have anxiety	midincome	Someone who has not had an addiction to drugs or alcohol	A non-first-generation college student (at least one of my parents or guardians has a bachelor’s degree or equivalent)	Someone who did not struggle academically in college	Not having a disability	I started my college career at the same 4-year institution from which I graduated	0	0	0	0	0	0	0	man	white	23-49	tenured
1699	Man	man	0	White	Someone who has or has had depression	Someone who has or has had anxiety	lowincome	Someone who has not had an addiction to drugs or alcohol	A non-first-generation college student (at least one of my parents or guardians has a bachelor’s degree or equivalent)	Someone who did not struggle academically in college	Not having a disability	If none of the above reflect your experience, please describe	1	1	1	0	0	0	0	man	white	23-49	instructor
170	Man	man	0	White	Someone who does not have depression	Someone who does not have anxiety	midincome	Someone who has not had an addiction to drugs or alcohol	A first-generation college student	Someone who did not struggle academically in college	Not having a disability	I started my college career at the same 4-year institution from which I graduated	0	0	0	1	0	0	0	man	white	50+	tenured
1700	Woman	woman	0	White	Decline to state	Decline to state	midincome	Someone who has not had an addiction to drugs or alcohol	A non-first-generation college student (at least one of my parents or guardians has a bachelor’s degree or equivalent)	Someone who did not struggle academically in college	Not having a disability	I started my college career at the same 4-year institution from which I graduated	NA	NA	0	0	0	0	0	woman	white	23-49	tenured
1701	Man	man	0	Hispanic, Latino/a, or of Spanish Origin	Someone who does not have depression	Someone who does not have anxiety	lowincome	Someone who has not had an addiction to drugs or alcohol	A non-first-generation college student (at least one of my parents or guardians has a bachelor’s degree or equivalent)	Someone who did not struggle academically in college	Not having a disability	I started my college career at the same 4-year institution from which I graduated	0	0	1	0	0	0	0	man	peer	23-49	tenuretrack
1702	Woman	woman	0	Hispanic, Latino/a, or of Spanish Origin	Someone who does not have depression	Someone who does not have anxiety	lowincome	Someone who has not had an addiction to drugs or alcohol	A first-generation college student	Someone who did not struggle academically in college	Not having a disability	I started my college career at the same 4-year institution from which I graduated	0	0	1	1	0	0	0	woman	peer	23-49	tenuretrack
1703	Woman	woman	0	White	Someone who does not have depression	Someone who does not have anxiety	midincome	Someone who has not had an addiction to drugs or alcohol	A non-first-generation college student (at least one of my parents or guardians has a bachelor’s degree or equivalent)	Someone who did not struggle academically in college	Not having a disability	I started my college career at the same 4-year institution from which I graduated	0	0	0	0	0	0	0	woman	white	50+	instructor
1704	Man	man	0	White	Someone who does not have depression	Someone who does not have anxiety	midincome	Someone who has not had an addiction to drugs or alcohol	A non-first-generation college student (at least one of my parents or guardians has a bachelor’s degree or equivalent)	Someone who did not struggle academically in college	Not having a disability	I started my college career at the same 4-year institution from which I graduated	0	0	0	0	0	0	0	man	white	50+	tenured
1705	Man	man	0	Asian	Someone who does not have depression	Someone who does not have anxiety	midincome	Someone who has not had an addiction to drugs or alcohol	A non-first-generation college student (at least one of my parents or guardians has a bachelor’s degree or equivalent)	Someone who did not struggle academically in college	Not having a disability	I started my college career at the same 4-year institution from which I graduated	0	0	0	0	0	0	0	man	asian	50+	tenured
1706	Man	man	0	White	Someone who does not have depression	Someone who has or has had anxiety	lowincome	Someone who has not had an addiction to drugs or alcohol	A first-generation college student	Someone who did not struggle academically in college	Not having a disability	I started my college career at the same 4-year institution from which I graduated	0	1	1	1	0	0	0	man	white	50+	tenured
1707	Woman	woman	0	White	Someone who has or has had depression	Someone who has or has had anxiety	midincome	Decline to state	A non-first-generation college student (at least one of my parents or guardians has a bachelor’s degree or equivalent)	Someone who did not struggle academically in college	Not having a disability	If none of the above reflect your experience, please describe	1	1	0	0	0	0	0	woman	white	50+	instructor
1708	Man	man	0	White	Someone who has or has had depression	Someone who has or has had anxiety	midincome	Someone who has not had an addiction to drugs or alcohol	A non-first-generation college student (at least one of my parents or guardians has a bachelor’s degree or equivalent)	Someone who did not struggle academically in college	Not having a disability	I started my college career at the same 4-year institution from which I graduated	1	1	0	0	0	0	0	man	white	50+	tenured
1709	Man	man	0	White	Someone who has or has had depression	Someone who has or has had anxiety	midincome	Someone who has or has had an addiction to drugs or alcohol	A non-first-generation college student (at least one of my parents or guardians has a bachelor’s degree or equivalent)	Someone who struggled academically in college	Having a disability	I started my college career at the same 4-year institution from which I graduated	1	1	0	0	1	1	0	man	white	50+	instructor
171	Man	man	0	White	Someone who has or has had depression	Someone who has or has had anxiety	midincome	Someone who has or has had an addiction to drugs or alcohol	A non-first-generation college student (at least one of my parents or guardians has a bachelor’s degree or equivalent)	Someone who struggled academically in college	Not having a disability	I transferred to a 4-year institution from another 4-year institution	1	1	0	0	1	0	0	man	white	50+	tenured
1710	Man	man	0	White	Someone who does not have depression	Someone who does not have anxiety	upperincome	Someone who has not had an addiction to drugs or alcohol	A non-first-generation college student (at least one of my parents or guardians has a bachelor’s degree or equivalent)	Someone who did not struggle academically in college	Not having a disability	If none of the above reflect your experience, please describe	0	0	0	0	0	0	0	man	white	23-49	tenuretrack
1711	Man	man	0	White	Someone who does not have depression	Someone who does not have anxiety	midincome	Someone who has not had an addiction to drugs or alcohol	A non-first-generation college student (at least one of my parents or guardians has a bachelor’s degree or equivalent)	Someone who did not struggle academically in college	Not having a disability	I transferred to a 4-year institution from a 2-year college, a community college, a junior college, or a technical college	0	0	0	0	0	0	1	man	white	50+	instructor
1712	Man	man	0	White	Someone who has or has had depression	Someone who has or has had anxiety	midincome	Someone who has not had an addiction to drugs or alcohol	A non-first-generation college student (at least one of my parents or guardians has a bachelor’s degree or equivalent)	Someone who did not struggle academically in college	Not having a disability	I transferred to a 4-year institution from another 4-year institution	1	1	0	0	0	0	0	man	white	50+	tenured
1714	Man	man	1	Asian	Someone who has or has had depression	Someone who has or has had anxiety	midincome	Someone who has not had an addiction to drugs or alcohol	A non-first-generation college student (at least one of my parents or guardians has a bachelor’s degree or equivalent)	Someone who did not struggle academically in college	Not having a disability	I started my college career at the same 4-year institution from which I graduated	1	1	0	0	0	0	0	man	asian	50+	instructor
1715	Man	man	0	White	Someone who does not have depression	Someone who has or has had anxiety	midincome	Someone who has not had an addiction to drugs or alcohol	A non-first-generation college student (at least one of my parents or guardians has a bachelor’s degree or equivalent)	Someone who did not struggle academically in college	Not having a disability	I started my college career at the same 4-year institution from which I graduated	0	1	0	0	0	0	0	man	white	50+	tenured
1716	Man	man	0	White	Someone who does not have depression	Someone who does not have anxiety	midincome	Someone who has not had an addiction to drugs or alcohol	A non-first-generation college student (at least one of my parents or guardians has a bachelor’s degree or equivalent)	Someone who did not struggle academically in college	Not having a disability	I started my college career at the same 4-year institution from which I graduated	0	0	0	0	0	0	0	man	white	23-49	tenured
1717	Woman	woman	0	Asian	Someone who has or has had depression	Someone who does not have anxiety	midincome	Someone who has not had an addiction to drugs or alcohol	A non-first-generation college student (at least one of my parents or guardians has a bachelor’s degree or equivalent)	Someone who did not struggle academically in college	Not having a disability	I started my college career at the same 4-year institution from which I graduated	1	0	0	0	0	0	0	woman	asian	23-49	tenuretrack
1718	Man	man	NA	White	Someone who has or has had depression	Someone who has or has had anxiety	lowincome	Someone who has not had an addiction to drugs or alcohol	A first-generation college student	Someone who struggled academically in college	Not having a disability	I started my college career at the same 4-year institution from which I graduated	1	1	1	1	1	0	0	man	white	23-49	tenured
1719	Man	man	0	Asian	Someone who does not have depression	Someone who has or has had anxiety	midincome	Someone who has not had an addiction to drugs or alcohol	A non-first-generation college student (at least one of my parents or guardians has a bachelor’s degree or equivalent)	Someone who did not struggle academically in college	Not having a disability	If none of the above reflect your experience, please describe	0	1	0	0	0	0	0	man	asian	23-49	tenuretrack
172	Woman	woman	0	White	Someone who does not have depression	Someone who does not have anxiety	lowincome	Someone who has not had an addiction to drugs or alcohol	A first-generation college student	Someone who struggled academically in college	Not having a disability	I started my college career at the same 4-year institution from which I graduated	0	0	1	1	1	0	0	woman	white	50+	instructor
1720	Man	man	0	White	Someone who does not have depression	Someone who does not have anxiety	midincome	Someone who has not had an addiction to drugs or alcohol	A first-generation college student	Someone who did not struggle academically in college	Not having a disability	I started my college career at the same 4-year institution from which I graduated	0	0	0	1	0	0	0	man	white	50+	tenured
1721	Man	man	0	Asian	Someone who does not have depression	Someone who has or has had anxiety	midincome	Someone who has not had an addiction to drugs or alcohol	A non-first-generation college student (at least one of my parents or guardians has a bachelor’s degree or equivalent)	Someone who did not struggle academically in college	Not having a disability	I started my college career at the same 4-year institution from which I graduated	0	1	0	0	0	0	0	man	asian	23-49	tenured
1722	Man	man	0	White	Someone who does not have depression	Someone who does not have anxiety	midincome	Someone who has not had an addiction to drugs or alcohol	A first-generation college student	Someone who did not struggle academically in college	Not having a disability	I started my college career at the same 4-year institution from which I graduated	0	0	0	1	0	0	0	man	white	50+	tenured
1723	Man	man	0	White	Someone who does not have depression	Someone who does not have anxiety	lowincome	Someone who has not had an addiction to drugs or alcohol	A first-generation college student	Someone who did not struggle academically in college	Not having a disability	I started my college career at the same 4-year institution from which I graduated	0	0	1	1	0	0	0	man	white	50+	tenured
1724	Woman	woman	0	White	Someone who does not have depression	Someone who does not have anxiety	midincome	Someone who has not had an addiction to drugs or alcohol	A non-first-generation college student (at least one of my parents or guardians has a bachelor’s degree or equivalent)	Someone who did not struggle academically in college	Not having a disability	I started my college career at the same 4-year institution from which I graduated	0	0	0	0	0	0	0	woman	white	50+	tenured
1725	Woman	woman	0	White	Someone who has or has had depression	Someone who does not have anxiety	lowincome	Someone who has not had an addiction to drugs or alcohol	A first-generation college student	Someone who did not struggle academically in college	Not having a disability	I started my college career at the same 4-year institution from which I graduated	1	0	1	1	0	0	0	woman	white	50+	tenured
1726	Woman	woman	0	White	Someone who does not have depression	Someone who has or has had anxiety	lowincome	Someone who has not had an addiction to drugs or alcohol	A non-first-generation college student (at least one of my parents or guardians has a bachelor’s degree or equivalent)	Someone who did not struggle academically in college	Not having a disability	I started my college career at the same 4-year institution from which I graduated	0	1	1	0	0	0	0	woman	white	50+	tenured
1727	Woman	woman	0	White	Someone who does not have depression	Someone who does not have anxiety	midincome	Someone who has not had an addiction to drugs or alcohol	A non-first-generation college student (at least one of my parents or guardians has a bachelor’s degree or equivalent)	Someone who did not struggle academically in college	Not having a disability	I started my college career at the same 4-year institution from which I graduated	0	0	0	0	0	0	0	woman	white	50+	instructor
1729	Man	man	0	Asian	Someone who does not have depression	Someone who does not have anxiety	midincome	Someone who has not had an addiction to drugs or alcohol	A non-first-generation college student (at least one of my parents or guardians has a bachelor’s degree or equivalent)	Someone who did not struggle academically in college	Not having a disability	I started my college career at the same 4-year institution from which I graduated	0	0	0	0	0	0	0	man	asian	23-49	tenuretrack
1730	Woman	woman	0	White	Someone who does not have depression	Someone who does not have anxiety	midincome	Someone who has not had an addiction to drugs or alcohol	A non-first-generation college student (at least one of my parents or guardians has a bachelor’s degree or equivalent)	Someone who did not struggle academically in college	Not having a disability	I started my college career at the same 4-year institution from which I graduated	0	0	0	0	0	0	0	woman	white	23-49	tenured
1731	Woman	woman	0	White	Someone who does not have depression	Someone who does not have anxiety	lowincome	Someone who has not had an addiction to drugs or alcohol	A non-first-generation college student (at least one of my parents or guardians has a bachelor’s degree or equivalent)	Someone who did not struggle academically in college	Not having a disability	I started my college career at the same 4-year institution from which I graduated	0	0	1	0	0	0	0	woman	white	23-49	instructor
1732	Man	man	0	White	Someone who does not have depression	Someone who does not have anxiety	midincome	Someone who has not had an addiction to drugs or alcohol	A non-first-generation college student (at least one of my parents or guardians has a bachelor’s degree or equivalent)	Someone who did not struggle academically in college	Not having a disability	I started my college career at the same 4-year institution from which I graduated	0	0	0	0	0	0	0	man	white	23-49	tenuretrack
1733	Woman	woman	0	Hispanic, Latino/a, or of Spanish Origin	Someone who does not have depression	Someone who has or has had anxiety	upperincome	Someone who has not had an addiction to drugs or alcohol	A non-first-generation college student (at least one of my parents or guardians has a bachelor’s degree or equivalent)	Someone who did not struggle academically in college	Not having a disability	I started my college career at the same 4-year institution from which I graduated	0	1	0	0	0	0	0	woman	peer	23-49	tenuretrack
1734	Man	man	0	White	Someone who does not have depression	Someone who does not have anxiety	lowincome	Someone who has not had an addiction to drugs or alcohol	A first-generation college student	Someone who did not struggle academically in college	Not having a disability	I started my college career at the same 4-year institution from which I graduated	0	0	1	1	0	0	0	man	white	23-49	instructor
1735	Decline to state	NA	NA	Decline to state	Decline to state	Decline to state	decline	Decline to state	Decline to state	Decline to state	Decline to state	Decline to state	NA	NA	NA	NA	NA	NA	NA	NA	NA	NA	instructor
1736	Woman	woman	0	Asian	Someone who has or has had depression	Someone who does not have anxiety	upperincome	Someone who has not had an addiction to drugs or alcohol	A non-first-generation college student (at least one of my parents or guardians has a bachelor’s degree or equivalent)	Someone who did not struggle academically in college	Not having a disability	I started my college career at the same 4-year institution from which I graduated	1	0	0	0	0	0	0	woman	asian	23-49	tenuretrack
1737	Man	man	0	White	Someone who has or has had depression	Someone who has or has had anxiety	midincome	Someone who has not had an addiction to drugs or alcohol	A non-first-generation college student (at least one of my parents or guardians has a bachelor’s degree or equivalent)	Someone who did not struggle academically in college	Not having a disability	I started my college career at the same 4-year institution from which I graduated	1	1	0	0	0	0	0	man	white	23-49	instructor
1738	Man	man	0	Asian	Someone who does not have depression	Someone who does not have anxiety	lowincome	Someone who has not had an addiction to drugs or alcohol	A first-generation college student	Someone who did not struggle academically in college	Not having a disability	I transferred to a 4-year institution from a 2-year college, a community college, a junior college, or a technical college	0	0	1	1	0	0	1	man	asian	50+	tenuretrack
1739	Woman	woman	0	White	Someone who does not have depression	Someone who does not have anxiety	lowincome	Someone who has not had an addiction to drugs or alcohol	A non-first-generation college student (at least one of my parents or guardians has a bachelor’s degree or equivalent)	Someone who did not struggle academically in college	Not having a disability	I started my college career at the same 4-year institution from which I graduated	0	0	1	0	0	0	0	woman	white	23-49	tenured
174	Man	man	0	White	Someone who has or has had depression	Someone who does not have anxiety	lowincome	Someone who has not had an addiction to drugs or alcohol	A non-first-generation college student (at least one of my parents or guardians has a bachelor’s degree or equivalent)	Someone who did not struggle academically in college	Not having a disability	I started my college career at the same 4-year institution from which I graduated	1	0	1	0	0	0	0	man	white	23-49	tenured
1740	Man	man	0	Asian	Someone who does not have depression	Someone who does not have anxiety	midincome	Someone who has not had an addiction to drugs or alcohol	A non-first-generation college student (at least one of my parents or guardians has a bachelor’s degree or equivalent)	Someone who struggled academically in college	Not having a disability	I transferred to a 4-year institution from a 2-year college, a community college, a junior college, or a technical college	0	0	0	0	1	0	1	man	asian	23-49	instructor
1742	Man	man	0	White	Someone who does not have depression	Someone who does not have anxiety	lowincome	Someone who has not had an addiction to drugs or alcohol	A first-generation college student	Someone who struggled academically in college	Not having a disability	I started my college career at the same 4-year institution from which I graduated	0	0	1	1	1	0	0	man	white	50+	tenured
1743	Man	man	0	White	Someone who does not have depression	Someone who does not have anxiety	midincome	Someone who has not had an addiction to drugs or alcohol	A non-first-generation college student (at least one of my parents or guardians has a bachelor’s degree or equivalent)	Someone who did not struggle academically in college	Not having a disability	I started my college career at the same 4-year institution from which I graduated	0	0	0	0	0	0	0	man	white	50+	instructor
1744	Man	man	0	White	Someone who does not have depression	Someone who does not have anxiety	midincome	Someone who has not had an addiction to drugs or alcohol	A first-generation college student	Someone who did not struggle academically in college	Not having a disability	I started my college career at the same 4-year institution from which I graduated	0	0	0	1	0	0	0	man	white	50+	tenured
1745	Man	man	0	White	Someone who does not have depression	Someone who does not have anxiety	midincome	Someone who has not had an addiction to drugs or alcohol	A non-first-generation college student (at least one of my parents or guardians has a bachelor’s degree or equivalent)	Someone who did not struggle academically in college	Not having a disability	I started my college career at the same 4-year institution from which I graduated	0	0	0	0	0	0	0	man	white	50+	tenured
1747	Man	man	0	White	Someone who does not have depression	Someone who does not have anxiety	midincome	Someone who has not had an addiction to drugs or alcohol	A non-first-generation college student (at least one of my parents or guardians has a bachelor’s degree or equivalent)	Someone who did not struggle academically in college	Not having a disability	I started my college career at the same 4-year institution from which I graduated	0	0	0	0	0	0	0	man	white	23-49	tenuretrack
1748	Decline to state	NA	NA	White	Someone who does not have depression	Someone who does not have anxiety	midincome	Someone who has not had an addiction to drugs or alcohol	A first-generation college student	Someone who did not struggle academically in college	Not having a disability	I started my college career at the same 4-year institution from which I graduated	0	0	0	1	0	0	0	NA	white	23-49	tenured
1749	Man	man	0	White	Someone who does not have depression	Someone who does not have anxiety	lowincome	Someone who has not had an addiction to drugs or alcohol	A non-first-generation college student (at least one of my parents or guardians has a bachelor’s degree or equivalent)	Someone who did not struggle academically in college	Not having a disability	I started my college career at the same 4-year institution from which I graduated	0	0	1	0	0	0	0	man	white	50+	tenured
175	Woman	woman	0	White	Someone who does not have depression	Someone who does not have anxiety	lowincome	Someone who has not had an addiction to drugs or alcohol	A first-generation college student	Someone who did not struggle academically in college	Not having a disability	I transferred to a 4-year institution from another 4-year institution	0	0	1	1	0	0	0	woman	white	50+	instructor
1750	Man	man	0	White	Someone who does not have depression	Someone who does not have anxiety	midincome	Someone who has or has had an addiction to drugs or alcohol	A first-generation college student	Someone who did not struggle academically in college	Not having a disability	If none of the above reflect your experience, please describe	0	0	0	1	0	0	0	man	white	50+	tenured
1751	Man	man	0	Decline to state	Someone who does not have depression	Someone who does not have anxiety	midincome	Someone who has not had an addiction to drugs or alcohol	A non-first-generation college student (at least one of my parents or guardians has a bachelor’s degree or equivalent)	Someone who did not struggle academically in college	Not having a disability	I started my college career at the same 4-year institution from which I graduated	0	0	0	0	0	0	0	man	NA	50+	tenured
1752	Woman	woman	0	Asian	Someone who does not have depression	Someone who does not have anxiety	lowincome	Someone who has not had an addiction to drugs or alcohol	A first-generation college student	Someone who did not struggle academically in college	Not having a disability	If none of the above reflect your experience, please describe	0	0	1	1	0	0	0	woman	asian	23-49	instructor
1753	Man	man	0	White	Someone who does not have depression	Someone who does not have anxiety	lowincome	Someone who has not had an addiction to drugs or alcohol	A first-generation college student	Someone who did not struggle academically in college	Not having a disability	I started my college career at the same 4-year institution from which I graduated	0	0	1	1	0	0	0	man	white	50+	tenured
1754	Man	man	0	Asian	Someone who does not have depression	Someone who does not have anxiety	midincome	Someone who has not had an addiction to drugs or alcohol	A non-first-generation college student (at least one of my parents or guardians has a bachelor’s degree or equivalent)	Someone who did not struggle academically in college	Not having a disability	I started my college career at the same 4-year institution from which I graduated	0	0	0	0	0	0	0	man	asian	23-49	tenured
1755	Man	man	0	Hispanic, Latino/a, or of Spanish Origin	Decline to state	Decline to state	midincome	Someone who has not had an addiction to drugs or alcohol	A first-generation college student	Decline to state	Not having a disability	I transferred to a 4-year institution from a 2-year college, a community college, a junior college, or a technical college	NA	NA	0	1	NA	0	1	man	peer	23-49	tenured
1756	Man	man	0	Asian	Someone who does not have depression	Someone who does not have anxiety	midincome	Someone who has not had an addiction to drugs or alcohol	A non-first-generation college student (at least one of my parents or guardians has a bachelor’s degree or equivalent)	Someone who did not struggle academically in college	Not having a disability	I started my college career at the same 4-year institution from which I graduated	0	0	0	0	0	0	0	man	asian	23-49	tenuretrack
1757	Woman	woman	0	White	Someone who does not have depression	Someone who does not have anxiety	midincome	Someone who has not had an addiction to drugs or alcohol	A non-first-generation college student (at least one of my parents or guardians has a bachelor’s degree or equivalent)	Someone who did not struggle academically in college	Not having a disability	I started my college career at the same 4-year institution from which I graduated	0	0	0	0	0	0	0	woman	white	23-49	tenured
1758	Woman	woman	0	White	Someone who does not have depression	Someone who does not have anxiety	lowincome	Someone who has not had an addiction to drugs or alcohol	A first-generation college student	Someone who did not struggle academically in college	Not having a disability	I started my college career at the same 4-year institution from which I graduated	0	0	1	1	0	0	0	woman	white	50+	tenured
1759	Man	man	0	Other (including multiracial), please describe	Someone who does not have depression	Someone who does not have anxiety	midincome	Someone who has not had an addiction to drugs or alcohol	A non-first-generation college student (at least one of my parents or guardians has a bachelor’s degree or equivalent)	Someone who struggled academically in college	Having a disability	I started my college career at the same 4-year institution from which I graduated	0	0	0	0	1	1	0	man	NA	23-49	tenured
176	Man	man	0	White	Someone who does not have depression	Someone who does not have anxiety	midincome	Someone who has not had an addiction to drugs or alcohol	A first-generation college student	Someone who did not struggle academically in college	Not having a disability	I started my college career at the same 4-year institution from which I graduated	0	0	0	1	0	0	0	man	white	50+	instructor
1761	Woman	woman	0	Hispanic, Latino/a, or of Spanish Origin	Someone who does not have depression	Someone who does not have anxiety	midincome	Someone who has not had an addiction to drugs or alcohol	A non-first-generation college student (at least one of my parents or guardians has a bachelor’s degree or equivalent)	Someone who struggled academically in college	Not having a disability	I started my college career at the same 4-year institution from which I graduated	0	0	0	0	1	0	0	woman	peer	23-49	instructor
1763	Man	man	0	White	Someone who does not have depression	Someone who does not have anxiety	midincome	Someone who has not had an addiction to drugs or alcohol	A non-first-generation college student (at least one of my parents or guardians has a bachelor’s degree or equivalent)	Someone who did not struggle academically in college	Not having a disability	I started my college career at the same 4-year institution from which I graduated	0	0	0	0	0	0	0	man	white	50+	tenured
1764	Man	man	0	White	Someone who does not have depression	Someone who does not have anxiety	midincome	Someone who has not had an addiction to drugs or alcohol	A non-first-generation college student (at least one of my parents or guardians has a bachelor’s degree or equivalent)	Someone who did not struggle academically in college	Not having a disability	I started my college career at the same 4-year institution from which I graduated	0	0	0	0	0	0	0	man	white	50+	instructor
1765	Man	man	0	White	Someone who does not have depression	Someone who does not have anxiety	lowincome	Someone who has not had an addiction to drugs or alcohol	A first-generation college student	Someone who did not struggle academically in college	Not having a disability	I transferred to a 4-year institution from another 4-year institution	0	0	1	1	0	0	0	man	white	50+	instructor
1766	Woman	woman	0	White	Someone who does not have depression	Someone who does not have anxiety		Someone who has not had an addiction to drugs or alcohol	A non-first-generation college student (at least one of my parents or guardians has a bachelor’s degree or equivalent)	Someone who did not struggle academically in college	Not having a disability	If none of the above reflect your experience, please describe	0	0	NA	0	0	0	0	woman	white	23-49	tenured
1767	Man	man	0	White	Someone who does not have depression	Someone who does not have anxiety	midincome	Someone who has not had an addiction to drugs or alcohol	A non-first-generation college student (at least one of my parents or guardians has a bachelor’s degree or equivalent)	Someone who did not struggle academically in college	Not having a disability	I started my college career at the same 4-year institution from which I graduated	0	0	0	0	0	0	0	man	white	23-49	tenuretrack
1769	Woman	woman	1	White	Someone who does not have depression	Someone who does not have anxiety	midincome	Someone who has not had an addiction to drugs or alcohol	A non-first-generation college student (at least one of my parents or guardians has a bachelor’s degree or equivalent)	Someone who did not struggle academically in college	Not having a disability	I started my college career at the same 4-year institution from which I graduated	0	0	0	0	0	0	0	woman	white	50+	tenured
177	Man	man	0	White	Someone who does not have depression	Someone who does not have anxiety	midincome	Someone who has not had an addiction to drugs or alcohol	A non-first-generation college student (at least one of my parents or guardians has a bachelor’s degree or equivalent)	Someone who did not struggle academically in college	Not having a disability	I started my college career at the same 4-year institution from which I graduated	0	0	0	0	0	0	0	man	white	50+	tenured
1770	Man	man	0	White	Someone who does not have depression	Someone who does not have anxiety	upperincome	Someone who has not had an addiction to drugs or alcohol	A non-first-generation college student (at least one of my parents or guardians has a bachelor’s degree or equivalent)	Someone who did not struggle academically in college	Not having a disability	I started my college career at the same 4-year institution from which I graduated	0	0	0	0	0	0	0	man	white	23-49	tenured
1771	Man	man	0	Other (including multiracial), please describe	Someone who has or has had depression	Someone who has or has had anxiety	lowincome	Someone who has or has had an addiction to drugs or alcohol	A first-generation college student	Someone who struggled academically in college	Not having a disability	I started my college career at the same 4-year institution from which I graduated	1	1	1	1	1	0	0	man	NA	50+	tenured
1772	Man	man	0	White	Someone who does not have depression	Someone who does not have anxiety	midincome	Someone who has not had an addiction to drugs or alcohol	A non-first-generation college student (at least one of my parents or guardians has a bachelor’s degree or equivalent)	Someone who did not struggle academically in college	Not having a disability	I started my college career at the same 4-year institution from which I graduated	0	0	0	0	0	0	0	man	white	50+	instructor
1773	Man	man	0	White	Someone who does not have depression	Someone who does not have anxiety	midincome	Someone who has not had an addiction to drugs or alcohol	A non-first-generation college student (at least one of my parents or guardians has a bachelor’s degree or equivalent)	Someone who did not struggle academically in college	Not having a disability	I started my college career at the same 4-year institution from which I graduated	0	0	0	0	0	0	0	man	white	50+	instructor
1774	Man	man	0	White	Someone who has or has had depression	Someone who has or has had anxiety	upperincome	Someone who has not had an addiction to drugs or alcohol	A non-first-generation college student (at least one of my parents or guardians has a bachelor’s degree or equivalent)	Someone who did not struggle academically in college	Not having a disability	I started my college career at the same 4-year institution from which I graduated	1	1	0	0	0	0	0	man	white	23-49	instructor
1775	Man	man	0	White	Someone who does not have depression	Someone who does not have anxiety	midincome	Someone who has not had an addiction to drugs or alcohol	A non-first-generation college student (at least one of my parents or guardians has a bachelor’s degree or equivalent)	Someone who did not struggle academically in college	Not having a disability	I started my college career at the same 4-year institution from which I graduated	0	0	0	0	0	0	0	man	white	23-49	tenured
1776	Man	man	0	White	Decline to state	Someone who has or has had anxiety	midincome	Someone who has not had an addiction to drugs or alcohol	A non-first-generation college student (at least one of my parents or guardians has a bachelor’s degree or equivalent)	Someone who did not struggle academically in college	Not having a disability	I started my college career at the same 4-year institution from which I graduated	NA	1	0	0	0	0	0	man	white	50+	tenured
1777	Man	man	0	White	Someone who does not have depression	Someone who does not have anxiety	midincome	Someone who has not had an addiction to drugs or alcohol	A non-first-generation college student (at least one of my parents or guardians has a bachelor’s degree or equivalent)	Someone who did not struggle academically in college	Not having a disability	I transferred to a 4-year institution from another 4-year institution	0	0	0	0	0	0	0	man	white	23-49	tenured
1778	Woman	woman	0	White	Someone who does not have depression	Someone who does not have anxiety	midincome	Someone who has not had an addiction to drugs or alcohol	A non-first-generation college student (at least one of my parents or guardians has a bachelor’s degree or equivalent)	Someone who did not struggle academically in college	Not having a disability	I started my college career at the same 4-year institution from which I graduated	0	0	0	0	0	0	0	woman	white	23-49	tenuretrack
1779	Woman	woman	0	Asian	Someone who does not have depression	Someone who does not have anxiety	midincome	Someone who has not had an addiction to drugs or alcohol	A non-first-generation college student (at least one of my parents or guardians has a bachelor’s degree or equivalent)	Someone who did not struggle academically in college	Not having a disability	I started my college career at the same 4-year institution from which I graduated	0	0	0	0	0	0	0	woman	asian	50+	tenured
178	Man	man	0	White	Someone who does not have depression	Someone who does not have anxiety	midincome	Someone who has not had an addiction to drugs or alcohol	A first-generation college student	Decline to state	Not having a disability	I started my college career at the same 4-year institution from which I graduated	0	0	0	1	NA	0	0	man	white	50+	instructor
1780	Man	man	0	White	Someone who does not have depression	Someone who does not have anxiety	midincome	Someone who has not had an addiction to drugs or alcohol	A non-first-generation college student (at least one of my parents or guardians has a bachelor’s degree or equivalent)	Someone who did not struggle academically in college	Not having a disability	I started my college career at the same 4-year institution from which I graduated	0	0	0	0	0	0	0	man	white	50+	tenured
1781	Woman	woman	0	White	Someone who does not have depression	Someone who has or has had anxiety	lowincome	Someone who has not had an addiction to drugs or alcohol	A first-generation college student	Someone who did not struggle academically in college	Not having a disability	I started my college career at the same 4-year institution from which I graduated	0	1	1	1	0	0	0	woman	white	50+	instructor
1782	Man	man	0	Other (including multiracial), please describe	Decline to state	Decline to state	lowincome	Someone who has not had an addiction to drugs or alcohol	A first-generation college student	Someone who did not struggle academically in college	Decline to state	I started my college career at the same 4-year institution from which I graduated	NA	NA	1	1	0	NA	0	man	NA	50+	tenured
1783	Man	man	0	White	Someone who does not have depression	Someone who does not have anxiety	midincome	Someone who has not had an addiction to drugs or alcohol	A first-generation college student	Someone who did not struggle academically in college	Not having a disability	I started my college career at the same 4-year institution from which I graduated	0	0	0	1	0	0	0	man	white	50+	instructor
1784	Man	man	0	Asian	Someone who does not have depression	Someone who does not have anxiety	upperincome	Someone who has not had an addiction to drugs or alcohol	A non-first-generation college student (at least one of my parents or guardians has a bachelor’s degree or equivalent)	Someone who struggled academically in college	Not having a disability	I started my college career at the same 4-year institution from which I graduated	0	0	0	0	1	0	0	man	asian	50+	tenured
1785	Man	man	0	White	Someone who does not have depression	Someone who does not have anxiety	midincome	Someone who has not had an addiction to drugs or alcohol	A non-first-generation college student (at least one of my parents or guardians has a bachelor’s degree or equivalent)	Someone who did not struggle academically in college	Not having a disability	I transferred to a 4-year institution from another 4-year institution	0	0	0	0	0	0	0	man	white	50+	tenured
1786	Woman	woman	0	White	Someone who has or has had depression	Someone who has or has had anxiety	midincome	Someone who has not had an addiction to drugs or alcohol	A non-first-generation college student (at least one of my parents or guardians has a bachelor’s degree or equivalent)	Someone who did not struggle academically in college	Not having a disability	I started my college career at the same 4-year institution from which I graduated	1	1	0	0	0	0	0	woman	white	23-49	tenuretrack
1787	Woman	woman	0	White	Someone who has or has had depression	Someone who has or has had anxiety	upperincome	Someone who has not had an addiction to drugs or alcohol	A non-first-generation college student (at least one of my parents or guardians has a bachelor’s degree or equivalent)	Someone who did not struggle academically in college	Not having a disability	I started my college career at the same 4-year institution from which I graduated	1	1	0	0	0	0	0	woman	white	23-49	tenured
1788	Man	man	0	White	Someone who does not have depression	Someone who does not have anxiety	midincome	Someone who has not had an addiction to drugs or alcohol	A non-first-generation college student (at least one of my parents or guardians has a bachelor’s degree or equivalent)	Someone who did not struggle academically in college	Not having a disability	I started my college career at the same 4-year institution from which I graduated	0	0	0	0	0	0	0	man	white	23-49	tenured
1789	Woman	woman	0	White	Someone who does not have depression	Someone who does not have anxiety	midincome	Someone who has not had an addiction to drugs or alcohol	A non-first-generation college student (at least one of my parents or guardians has a bachelor’s degree or equivalent)	Someone who struggled academically in college	Not having a disability	I started my college career at the same 4-year institution from which I graduated	0	0	0	0	1	0	0	woman	white	23-49	tenured
179	Man	man	0	White	Someone who has or has had depression	Someone who does not have anxiety	midincome	Someone who has not had an addiction to drugs or alcohol	A non-first-generation college student (at least one of my parents or guardians has a bachelor’s degree or equivalent)	Someone who did not struggle academically in college	Not having a disability	I started my college career at the same 4-year institution from which I graduated	1	0	0	0	0	0	0	man	white	50+	tenured
1790	Woman	woman	NA	White	Someone who has or has had depression	Someone who has or has had anxiety	midincome	Someone who has not had an addiction to drugs or alcohol	A non-first-generation college student (at least one of my parents or guardians has a bachelor’s degree or equivalent)	Someone who did not struggle academically in college	Not having a disability	I started my college career at the same 4-year institution from which I graduated	1	1	0	0	0	0	0	woman	white	50+	tenured
1791	Man	man	0	Hispanic, Latino/a, or of Spanish Origin	Someone who does not have depression	Someone who does not have anxiety	upperincome	Someone who has not had an addiction to drugs or alcohol	A non-first-generation college student (at least one of my parents or guardians has a bachelor’s degree or equivalent)	Someone who did not struggle academically in college	Not having a disability	I started my college career at the same 4-year institution from which I graduated	0	0	0	0	0	0	0	man	peer	23-49	tenuretrack
1792	Man	man	0	White	Someone who has or has had depression	Someone who has or has had anxiety	midincome	Someone who has not had an addiction to drugs or alcohol	A non-first-generation college student (at least one of my parents or guardians has a bachelor’s degree or equivalent)	Someone who did not struggle academically in college	Not having a disability	I started my college career at the same 4-year institution from which I graduated	1	1	0	0	0	0	0	man	white	23-49	instructor
1793	Man	man	0	White	Someone who does not have depression	Someone who does not have anxiety	midincome	Someone who has not had an addiction to drugs or alcohol	A non-first-generation college student (at least one of my parents or guardians has a bachelor’s degree or equivalent)	Someone who did not struggle academically in college	Not having a disability	I started my college career at the same 4-year institution from which I graduated	0	0	0	0	0	0	0	man	white	50+	tenured
1794	Man	man	0	White	Someone who does not have depression	Someone who does not have anxiety	lowincome	Someone who has not had an addiction to drugs or alcohol	A first-generation college student	Someone who did not struggle academically in college	Not having a disability	I transferred to a 4-year institution from another 4-year institution	0	0	1	1	0	0	0	man	white	50+	tenured
1795	Man	man	0	Hispanic, Latino/a, or of Spanish Origin	Someone who does not have depression	Someone who does not have anxiety	midincome	Someone who has not had an addiction to drugs or alcohol	A non-first-generation college student (at least one of my parents or guardians has a bachelor’s degree or equivalent)	Someone who did not struggle academically in college	Not having a disability	I started my college career at the same 4-year institution from which I graduated	0	0	0	0	0	0	0	man	peer	50+	instructor
1796	Man	man	0	White	Someone who does not have depression	Someone who does not have anxiety	midincome	Someone who has not had an addiction to drugs or alcohol	A first-generation college student	Someone who did not struggle academically in college	Not having a disability	I transferred to a 4-year institution from another 4-year institution	0	0	0	1	0	0	0	man	white	50+	tenured
1797	Man	man	0	White	Someone who does not have depression	Someone who does not have anxiety	midincome	Someone who has not had an addiction to drugs or alcohol	A first-generation college student	Someone who did not struggle academically in college	Not having a disability	I transferred to a 4-year institution from a 2-year college, a community college, a junior college, or a technical college	0	0	0	1	0	0	1	man	white	23-49	instructor
1799	Woman	woman	0	Hispanic, Latino/a, or of Spanish Origin	Someone who has or has had depression	Someone who has or has had anxiety	midincome	Someone who has not had an addiction to drugs or alcohol	A first-generation college student	Someone who struggled academically in college	Not having a disability	I started my college career at the same 4-year institution from which I graduated	1	1	0	1	1	0	0	woman	peer	23-49	instructor
18	Man	man	0	White	Someone who has or has had depression	Someone who does not have anxiety	lowincome	Someone who has not had an addiction to drugs or alcohol	A first-generation college student	Someone who did not struggle academically in college	Not having a disability	I started my college career at the same 4-year institution from which I graduated	1	0	1	1	0	0	0	man	white	23-49	tenuretrack
180	Man	man	0	Asian	Someone who does not have depression	Someone who does not have anxiety	lowincome	Someone who has not had an addiction to drugs or alcohol	A first-generation college student	Someone who did not struggle academically in college	Not having a disability	I started my college career at the same 4-year institution from which I graduated	0	0	1	1	0	0	0	man	asian	23-49	tenured
1800	Man	man	0	White	Someone who does not have depression	Someone who does not have anxiety	midincome	Someone who has not had an addiction to drugs or alcohol	A non-first-generation college student (at least one of my parents or guardians has a bachelor’s degree or equivalent)	Someone who did not struggle academically in college	Not having a disability	I transferred to a 4-year institution from another 4-year institution	0	0	0	0	0	0	0	man	white	23-49	tenured
1801	Man	man	0	White	Someone who does not have depression	Someone who does not have anxiety	midincome	Someone who has not had an addiction to drugs or alcohol	A non-first-generation college student (at least one of my parents or guardians has a bachelor’s degree or equivalent)	Someone who struggled academically in college	Having a disability	I started my college career at the same 4-year institution from which I graduated	0	0	0	0	1	1	0	man	white	50+	tenured
1802	Man	man	0	White	Someone who does not have depression	Someone who does not have anxiety	midincome	Someone who has not had an addiction to drugs or alcohol	A non-first-generation college student (at least one of my parents or guardians has a bachelor’s degree or equivalent)	Someone who did not struggle academically in college	Not having a disability	I transferred to a 4-year institution from another 4-year institution	0	0	0	0	0	0	0	man	white	23-49	tenuretrack
1803	Man	man	0	White	Decline to state	Decline to state	midincome	Someone who has not had an addiction to drugs or alcohol	A non-first-generation college student (at least one of my parents or guardians has a bachelor’s degree or equivalent)	Someone who did not struggle academically in college	Not having a disability	I started my college career at the same 4-year institution from which I graduated	NA	NA	0	0	0	0	0	man	white	23-49	tenured
1804	Man	man	0	Asian	Someone who does not have depression	Someone who does not have anxiety	midincome	Someone who has not had an addiction to drugs or alcohol	A first-generation college student	Someone who did not struggle academically in college	Not having a disability	I started my college career at the same 4-year institution from which I graduated	0	0	0	1	0	0	0	man	asian	23-49	instructor
1805	Man	man	0	White	Someone who has or has had depression	Someone who has or has had anxiety	midincome	Someone who has not had an addiction to drugs or alcohol	A non-first-generation college student (at least one of my parents or guardians has a bachelor’s degree or equivalent)	Someone who did not struggle academically in college	Decline to state	I started my college career at the same 4-year institution from which I graduated	1	1	0	0	0	NA	0	man	white	23-49	tenured
1807	Man	man	0	White	Someone who has or has had depression	Someone who has or has had anxiety	midincome	Someone who has not had an addiction to drugs or alcohol	A non-first-generation college student (at least one of my parents or guardians has a bachelor’s degree or equivalent)	Someone who did not struggle academically in college	Not having a disability	I transferred to a 4-year institution from a 2-year college, a community college, a junior college, or a technical college	1	1	0	0	0	0	1	man	white	23-49	tenured
1808	Man	man	0	White	Someone who does not have depression	Someone who does not have anxiety	midincome	Someone who has not had an addiction to drugs or alcohol	A non-first-generation college student (at least one of my parents or guardians has a bachelor’s degree or equivalent)	Someone who did not struggle academically in college	Not having a disability	I started my college career at the same 4-year institution from which I graduated	0	0	0	0	0	0	0	man	white	NA	instructor
1809	Man	man	0	White	Someone who does not have depression	Someone who does not have anxiety	midincome	Someone who has or has had an addiction to drugs or alcohol	A non-first-generation college student (at least one of my parents or guardians has a bachelor’s degree or equivalent)	Someone who did not struggle academically in college	Not having a disability	I transferred to a 4-year institution from another 4-year institution	0	0	0	0	0	0	0	man	white	50+	tenured
181	Woman	woman	0	White	Someone who has or has had depression	Someone who has or has had anxiety	midincome	Someone who has not had an addiction to drugs or alcohol	A non-first-generation college student (at least one of my parents or guardians has a bachelor’s degree or equivalent)	Someone who did not struggle academically in college	Not having a disability	I transferred to a 4-year institution from a 2-year college, a community college, a junior college, or a technical college	1	1	0	0	0	0	1	woman	white	23-49	instructor
1810	Man	man	0	Hispanic, Latino/a, or of Spanish Origin	Someone who does not have depression	Someone who does not have anxiety	upperincome	Someone who has not had an addiction to drugs or alcohol	A non-first-generation college student (at least one of my parents or guardians has a bachelor’s degree or equivalent)	Someone who did not struggle academically in college	Not having a disability	I transferred to a 4-year institution from another 4-year institution	0	0	0	0	0	0	0	man	peer	50+	tenured
1811	Man	man	0	White	Someone who has or has had depression	Someone who has or has had anxiety	midincome	Someone who has not had an addiction to drugs or alcohol	A first-generation college student	Someone who struggled academically in college	Not having a disability	I started my college career at the same 4-year institution from which I graduated	1	1	0	1	1	0	0	man	white	50+	tenured
1812	Woman	woman	0	White	Someone who has or has had depression	Someone who does not have anxiety	midincome	Someone who has not had an addiction to drugs or alcohol	A non-first-generation college student (at least one of my parents or guardians has a bachelor’s degree or equivalent)	Someone who did not struggle academically in college	Not having a disability	I started my college career at the same 4-year institution from which I graduated	1	0	0	0	0	0	0	woman	white	50+	tenured
1814	Man	man	0	Hispanic, Latino/a, or of Spanish Origin	Someone who does not have depression	Someone who does not have anxiety	lowincome	Someone who has not had an addiction to drugs or alcohol	A non-first-generation college student (at least one of my parents or guardians has a bachelor’s degree or equivalent)	Someone who did not struggle academically in college	Not having a disability	I started my college career at the same 4-year institution from which I graduated	0	0	1	0	0	0	0	man	peer	23-49	tenured
1815	Man	man	0	White	Someone who does not have depression	Someone who does not have anxiety	midincome	Someone who has not had an addiction to drugs or alcohol	A non-first-generation college student (at least one of my parents or guardians has a bachelor’s degree or equivalent)	Someone who did not struggle academically in college	Not having a disability	I started my college career at the same 4-year institution from which I graduated	0	0	0	0	0	0	0	man	white	50+	tenured
1816	Man	man	0	White	Decline to state	Decline to state	decline	Decline to state	A non-first-generation college student (at least one of my parents or guardians has a bachelor’s degree or equivalent)	Someone who did not struggle academically in college	Not having a disability	I started my college career at the same 4-year institution from which I graduated	NA	NA	NA	0	0	0	0	man	white	50+	tenured
1817	Woman	woman	0	White	Someone who has or has had depression	Someone who does not have anxiety	midincome	Someone who has not had an addiction to drugs or alcohol	A first-generation college student	Someone who did not struggle academically in college	Not having a disability	I transferred to a 4-year institution from a 2-year college, a community college, a junior college, or a technical college	1	0	0	1	0	0	1	woman	white	23-49	tenured
1818		NA	NA										NA	NA	NA	NA	NA	NA	NA	NA	NA	NA	tenured
1819	Man	man	0	White	Someone who does not have depression	Someone who does not have anxiety	midincome	Someone who has not had an addiction to drugs or alcohol	A non-first-generation college student (at least one of my parents or guardians has a bachelor’s degree or equivalent)	Someone who did not struggle academically in college	Not having a disability	I started my college career at the same 4-year institution from which I graduated	0	0	0	0	0	0	0	man	white	50+	tenured
182	Man	man	0	White	Someone who does not have depression	Someone who does not have anxiety	midincome	Someone who has not had an addiction to drugs or alcohol	A non-first-generation college student (at least one of my parents or guardians has a bachelor’s degree or equivalent)	Someone who did not struggle academically in college	Not having a disability	I started my college career at the same 4-year institution from which I graduated	0	0	0	0	0	0	0	man	white	50+	instructor
1820	Woman	woman	0	White	Someone who does not have depression	Someone who does not have anxiety	midincome	Someone who has not had an addiction to drugs or alcohol	A non-first-generation college student (at least one of my parents or guardians has a bachelor’s degree or equivalent)	Someone who did not struggle academically in college	Not having a disability	I started my college career at the same 4-year institution from which I graduated	0	0	0	0	0	0	0	woman	white	23-49	instructor
1821	Woman	woman	0	White	Decline to state	Decline to state	midincome	Someone who has not had an addiction to drugs or alcohol	A non-first-generation college student (at least one of my parents or guardians has a bachelor’s degree or equivalent)	Someone who did not struggle academically in college	Having a disability	I started my college career at the same 4-year institution from which I graduated	NA	NA	0	0	0	1	0	woman	white	23-49	instructor
1822	Man	man	0	White	Someone who does not have depression	Someone who has or has had anxiety	midincome	Someone who has not had an addiction to drugs or alcohol	A non-first-generation college student (at least one of my parents or guardians has a bachelor’s degree or equivalent)	Someone who did not struggle academically in college	Not having a disability	I started my college career at the same 4-year institution from which I graduated	0	1	0	0	0	0	0	man	white	23-49	instructor
1824	Woman	woman	0	White	Someone who does not have depression	Someone who has or has had anxiety	lowincome	Someone who has not had an addiction to drugs or alcohol	A first-generation college student	Someone who struggled academically in college	Having a disability	I transferred to a 4-year institution from another 4-year institution	0	1	1	1	1	1	0	woman	white	23-49	tenuretrack
1825	Woman	woman	0	Asian	Someone who does not have depression	Someone who does not have anxiety	midincome	Someone who has not had an addiction to drugs or alcohol	A non-first-generation college student (at least one of my parents or guardians has a bachelor’s degree or equivalent)	Someone who did not struggle academically in college	Not having a disability	I started my college career at the same 4-year institution from which I graduated	0	0	0	0	0	0	0	woman	asian	23-49	tenured
1826	Man	man	0	White	Someone who does not have depression	Someone who does not have anxiety	midincome	Someone who has not had an addiction to drugs or alcohol	A first-generation college student	Someone who did not struggle academically in college	Not having a disability	I started my college career at the same 4-year institution from which I graduated	0	0	0	1	0	0	0	man	white	23-49	tenured
1827	Man	man	0	White	Someone who does not have depression	Someone who does not have anxiety	midincome	Someone who has not had an addiction to drugs or alcohol	A non-first-generation college student (at least one of my parents or guardians has a bachelor’s degree or equivalent)	Someone who did not struggle academically in college	Not having a disability	I started my college career at the same 4-year institution from which I graduated	0	0	0	0	0	0	0	man	white	50+	instructor
1828	Man	man	0	White	Someone who does not have depression	Someone who does not have anxiety	midincome	Someone who has not had an addiction to drugs or alcohol	A first-generation college student	Someone who struggled academically in college	Not having a disability	I started my college career at the same 4-year institution from which I graduated	0	0	0	1	1	0	0	man	white	50+	tenured
1830	Woman	woman	0	White	Someone who has or has had depression	Someone who has or has had anxiety	midincome	Someone who has not had an addiction to drugs or alcohol	A first-generation college student	Someone who did not struggle academically in college	Not having a disability	I started my college career at the same 4-year institution from which I graduated	1	1	0	1	0	0	0	woman	white	23-49	tenured
1831	Woman	woman	0	White	Someone who does not have depression	Someone who does not have anxiety	midincome	Someone who has not had an addiction to drugs or alcohol	A non-first-generation college student (at least one of my parents or guardians has a bachelor’s degree or equivalent)	Someone who did not struggle academically in college	Not having a disability	I started my college career at the same 4-year institution from which I graduated	0	0	0	0	0	0	0	woman	white	23-49	instructor
1832	Man	man	0	White	Someone who does not have depression	Someone who does not have anxiety	midincome	Someone who has not had an addiction to drugs or alcohol	A non-first-generation college student (at least one of my parents or guardians has a bachelor’s degree or equivalent)	Someone who did not struggle academically in college	Not having a disability	I started my college career at the same 4-year institution from which I graduated	0	0	0	0	0	0	0	man	white	50+	tenured
1833	Man	man	0	Asian	Someone who does not have depression	Someone who does not have anxiety	midincome	Someone who has not had an addiction to drugs or alcohol	A non-first-generation college student (at least one of my parents or guardians has a bachelor’s degree or equivalent)	Someone who did not struggle academically in college	Not having a disability	I started my college career at the same 4-year institution from which I graduated	0	0	0	0	0	0	0	man	asian	50+	tenured
1834	Man	man	0	Asian	Someone who does not have depression	Someone who does not have anxiety	upperincome	Someone who has not had an addiction to drugs or alcohol	A first-generation college student	Someone who did not struggle academically in college	Not having a disability	I started my college career at the same 4-year institution from which I graduated	0	0	0	1	0	0	0	man	asian	50+	tenured
1836	Man	man	0	Asian	Someone who does not have depression	Someone who does not have anxiety	lowincome	Someone who has not had an addiction to drugs or alcohol	A first-generation college student	Decline to state	Not having a disability	Decline to state	0	0	1	1	NA	0	NA	man	asian	23-49	tenuretrack
1838	Woman	woman	0	White	Someone who does not have depression	Someone who does not have anxiety	midincome	Someone who has not had an addiction to drugs or alcohol	A non-first-generation college student (at least one of my parents or guardians has a bachelor’s degree or equivalent)	Someone who did not struggle academically in college	Having a disability	I started my college career at the same 4-year institution from which I graduated	0	0	0	0	0	1	0	woman	white	50+	tenured
1839	Man	man	0	Asian	Someone who does not have depression	Someone who does not have anxiety	lowincome	Someone who has not had an addiction to drugs or alcohol	A first-generation college student	Someone who did not struggle academically in college	Not having a disability	Decline to state	0	0	1	1	0	0	NA	man	asian	23-49	tenuretrack
184	Man	man	0	Asian	Decline to state	Decline to state	upperincome	Someone who has not had an addiction to drugs or alcohol	A non-first-generation college student (at least one of my parents or guardians has a bachelor’s degree or equivalent)	Someone who did not struggle academically in college	Not having a disability	I started my college career at the same 4-year institution from which I graduated	NA	NA	0	0	0	0	0	man	asian	23-49	tenured
1840	Woman	woman	0	White	Someone who does not have depression	Someone who does not have anxiety	midincome	Someone who has not had an addiction to drugs or alcohol	A non-first-generation college student (at least one of my parents or guardians has a bachelor’s degree or equivalent)	Someone who did not struggle academically in college	Not having a disability	I started my college career at the same 4-year institution from which I graduated	0	0	0	0	0	0	0	woman	white	23-49	tenured
1841	Man	man	0	White	Someone who does not have depression	Someone who does not have anxiety	midincome	Someone who has not had an addiction to drugs or alcohol	A non-first-generation college student (at least one of my parents or guardians has a bachelor’s degree or equivalent)	Someone who did not struggle academically in college	Not having a disability	I started my college career at the same 4-year institution from which I graduated	0	0	0	0	0	0	0	man	white	50+	tenured
1842	Man	man	0	White	Someone who does not have depression	Someone who does not have anxiety	midincome	Someone who has not had an addiction to drugs or alcohol	A non-first-generation college student (at least one of my parents or guardians has a bachelor’s degree or equivalent)	Someone who struggled academically in college	Not having a disability	I started my college career at the same 4-year institution from which I graduated	0	0	0	0	1	0	0	man	white	50+	tenured
1843	Man	man	0	White	Someone who has or has had depression	Someone who has or has had anxiety	midincome	Someone who has not had an addiction to drugs or alcohol	A non-first-generation college student (at least one of my parents or guardians has a bachelor’s degree or equivalent)	Someone who struggled academically in college	Not having a disability	I started my college career at the same 4-year institution from which I graduated	1	1	0	0	1	0	0	man	white	50+	tenured
1844	Woman	woman	0	White	Someone who does not have depression	Someone who does not have anxiety	midincome	Someone who has not had an addiction to drugs or alcohol	A non-first-generation college student (at least one of my parents or guardians has a bachelor’s degree or equivalent)	Someone who did not struggle academically in college	Not having a disability	I started my college career at the same 4-year institution from which I graduated	0	0	0	0	0	0	0	woman	white	50+	instructor
1845	Man	man	0	White	Someone who does not have depression	Someone who does not have anxiety	upperincome	Someone who has not had an addiction to drugs or alcohol	A non-first-generation college student (at least one of my parents or guardians has a bachelor’s degree or equivalent)	Someone who did not struggle academically in college	Not having a disability	I started my college career at the same 4-year institution from which I graduated	0	0	0	0	0	0	0	man	white	50+	tenured
1846	Man	man	0	Hispanic, Latino/a, or of Spanish Origin	Someone who does not have depression	Someone who does not have anxiety	lowincome	Someone who has not had an addiction to drugs or alcohol	A first-generation college student	Someone who did not struggle academically in college	Not having a disability	I started my college career at the same 4-year institution from which I graduated	0	0	1	1	0	0	0	man	peer	50+	tenured
1847	Woman	woman	0	White	Someone who has or has had depression	Someone who has or has had anxiety	midincome	Someone who has not had an addiction to drugs or alcohol	A non-first-generation college student (at least one of my parents or guardians has a bachelor’s degree or equivalent)	Someone who did not struggle academically in college	Not having a disability	I started my college career at the same 4-year institution from which I graduated	1	1	0	0	0	0	0	woman	white	23-49	instructor
1848	Woman	woman	0	Black or African American	Someone who does not have depression	Someone who does not have anxiety	midincome	Someone who has not had an addiction to drugs or alcohol	A non-first-generation college student (at least one of my parents or guardians has a bachelor’s degree or equivalent)	Someone who did not struggle academically in college	Not having a disability	I started my college career at the same 4-year institution from which I graduated	0	0	0	0	0	0	0	woman	peer	23-49	tenured
1849	Man	man	0	White	Someone who does not have depression	Someone who does not have anxiety	lowincome	Someone who has not had an addiction to drugs or alcohol	A non-first-generation college student (at least one of my parents or guardians has a bachelor’s degree or equivalent)	Someone who did not struggle academically in college	Not having a disability	I transferred to a 4-year institution from another 4-year institution	0	0	1	0	0	0	0	man	white	50+	tenured
185	Man	man	0	White	Someone who does not have depression	Someone who does not have anxiety	midincome	Someone who has not had an addiction to drugs or alcohol	A first-generation college student	Someone who did not struggle academically in college	Not having a disability	I started my college career at the same 4-year institution from which I graduated	0	0	0	1	0	0	0	man	white	23-49	tenured
1850	Man	man	0	White	Someone who does not have depression	Someone who does not have anxiety	midincome	Someone who has not had an addiction to drugs or alcohol	A non-first-generation college student (at least one of my parents or guardians has a bachelor’s degree or equivalent)	Someone who did not struggle academically in college	Not having a disability	I started my college career at the same 4-year institution from which I graduated	0	0	0	0	0	0	0	man	white	50+	tenured
1852	Man	man	0	White	Someone who does not have depression	Someone who does not have anxiety	lowincome	Someone who has not had an addiction to drugs or alcohol	A first-generation college student	Someone who did not struggle academically in college	Not having a disability	I started my college career at the same 4-year institution from which I graduated	0	0	1	1	0	0	0	man	white	50+	instructor
1853	Woman	woman	0	White	Someone who does not have depression	Someone who does not have anxiety	midincome	Someone who has not had an addiction to drugs or alcohol	A non-first-generation college student (at least one of my parents or guardians has a bachelor’s degree or equivalent)	Someone who did not struggle academically in college	Not having a disability	I started my college career at the same 4-year institution from which I graduated	0	0	0	0	0	0	0	woman	white	50+	instructor
1854	Woman	woman	0	White	Someone who has or has had depression	Someone who has or has had anxiety	lowincome	Someone who has not had an addiction to drugs or alcohol	A first-generation college student	Someone who did not struggle academically in college	Not having a disability	I started my college career at the same 4-year institution from which I graduated	1	1	1	1	0	0	0	woman	white	50+	tenured
1855	Woman	woman	0	White	Someone who has or has had depression	Someone who has or has had anxiety	midincome	Someone who has not had an addiction to drugs or alcohol	A non-first-generation college student (at least one of my parents or guardians has a bachelor’s degree or equivalent)	Someone who struggled academically in college	Not having a disability	I started my college career at the same 4-year institution from which I graduated	1	1	0	0	1	0	0	woman	white	50+	instructor
1856	Woman	woman	0	White	Someone who does not have depression	Someone who does not have anxiety	midincome	Someone who has not had an addiction to drugs or alcohol	A non-first-generation college student (at least one of my parents or guardians has a bachelor’s degree or equivalent)	Someone who did not struggle academically in college	Not having a disability	I transferred to a 4-year institution from another 4-year institution	0	0	0	0	0	0	0	woman	white	50+	instructor
1857	Woman	woman	0	White	Someone who does not have depression	Someone who does not have anxiety	midincome	Someone who has not had an addiction to drugs or alcohol	A non-first-generation college student (at least one of my parents or guardians has a bachelor’s degree or equivalent)	Someone who did not struggle academically in college	Not having a disability	I started my college career at the same 4-year institution from which I graduated	0	0	0	0	0	0	0	woman	white	50+	tenured
1858	Man	man	0	White	Someone who does not have depression	Someone who does not have anxiety	upperincome	Someone who has not had an addiction to drugs or alcohol	A non-first-generation college student (at least one of my parents or guardians has a bachelor’s degree or equivalent)	Someone who did not struggle academically in college	Not having a disability	I started my college career at the same 4-year institution from which I graduated	0	0	0	0	0	0	0	man	white	50+	tenured
1859	Man	man	0	White	Someone who does not have depression	Someone who does not have anxiety	midincome	Someone who has not had an addiction to drugs or alcohol	A first-generation college student	Someone who struggled academically in college	Not having a disability	I started my college career at the same 4-year institution from which I graduated	0	0	0	1	1	0	0	man	white	50+	tenured
186	Man	man	0	White	Someone who has or has had depression	Someone who has or has had anxiety	midincome	Someone who has not had an addiction to drugs or alcohol	A non-first-generation college student (at least one of my parents or guardians has a bachelor’s degree or equivalent)	Someone who did not struggle academically in college	Not having a disability	I started my college career at the same 4-year institution from which I graduated	1	1	0	0	0	0	0	man	white	23-49	tenured
1860	Woman	woman	0	White	Someone who does not have depression	Someone who has or has had anxiety	midincome	Someone who has not had an addiction to drugs or alcohol	A first-generation college student	Someone who did not struggle academically in college	Not having a disability	I started my college career at the same 4-year institution from which I graduated	0	1	0	1	0	0	0	woman	white	23-49	instructor
1861	Man	man	0	White	Someone who does not have depression	Someone who does not have anxiety	lowincome	Someone who has or has had an addiction to drugs or alcohol	A non-first-generation college student (at least one of my parents or guardians has a bachelor’s degree or equivalent)	Someone who did not struggle academically in college	Not having a disability	I transferred to a 4-year institution from a 2-year college, a community college, a junior college, or a technical college	0	0	1	0	0	0	1	man	white	50+	tenured
1862	Woman	woman	0	Asian	Someone who does not have depression	Someone who does not have anxiety	midincome	Someone who has not had an addiction to drugs or alcohol	A non-first-generation college student (at least one of my parents or guardians has a bachelor’s degree or equivalent)	Someone who did not struggle academically in college	Not having a disability	I started my college career at the same 4-year institution from which I graduated	0	0	0	0	0	0	0	woman	asian	50+	instructor
1863	Woman	woman	0	White	Someone who has or has had depression	Someone who has or has had anxiety	midincome	Someone who has not had an addiction to drugs or alcohol	A non-first-generation college student (at least one of my parents or guardians has a bachelor’s degree or equivalent)	Someone who did not struggle academically in college	Not having a disability	I started my college career at the same 4-year institution from which I graduated	1	1	0	0	0	0	0	woman	white	23-49	tenuretrack
1864	Man	man	0	White	Someone who does not have depression	Someone who does not have anxiety	midincome	Someone who has not had an addiction to drugs or alcohol	A first-generation college student	Someone who did not struggle academically in college	Not having a disability	I started my college career at the same 4-year institution from which I graduated	0	0	0	1	0	0	0	man	white	50+	tenured
1865	Woman	woman	0	Black or African American	Someone who has or has had depression	Someone who does not have anxiety	midincome	Someone who has not had an addiction to drugs or alcohol	A non-first-generation college student (at least one of my parents or guardians has a bachelor’s degree or equivalent)	Someone who did not struggle academically in college	Not having a disability	I started my college career at the same 4-year institution from which I graduated	1	0	0	0	0	0	0	woman	peer	23-49	instructor
1866	Woman	woman	0	Asian	Someone who does not have depression	Someone who does not have anxiety	midincome	Someone who has not had an addiction to drugs or alcohol	A first-generation college student	Someone who did not struggle academically in college	Not having a disability	I started my college career at the same 4-year institution from which I graduated	0	0	0	1	0	0	0	woman	asian	23-49	tenured
1867	Woman	woman	0	White	Someone who does not have depression	Someone who does not have anxiety	midincome	Someone who has not had an addiction to drugs or alcohol	A first-generation college student	Someone who struggled academically in college	Not having a disability	I transferred to a 4-year institution from another 4-year institution	0	0	0	1	1	0	0	woman	white	23-49	instructor
1868	Woman	woman	0	White	Someone who does not have depression	Someone who does not have anxiety	midincome	Someone who has not had an addiction to drugs or alcohol	A non-first-generation college student (at least one of my parents or guardians has a bachelor’s degree or equivalent)	Someone who did not struggle academically in college	Not having a disability	I started my college career at the same 4-year institution from which I graduated	0	0	0	0	0	0	0	woman	white	23-49	tenured
187	Man	man	0	White	Someone who does not have depression	Someone who does not have anxiety	midincome	Someone who has not had an addiction to drugs or alcohol	A non-first-generation college student (at least one of my parents or guardians has a bachelor’s degree or equivalent)	Someone who did not struggle academically in college	Not having a disability	I started my college career at the same 4-year institution from which I graduated	0	0	0	0	0	0	0	man	white	50+	tenured
1870	Woman	woman	0	White	Someone who does not have depression	Someone who does not have anxiety	midincome	Someone who has not had an addiction to drugs or alcohol	A first-generation college student	Someone who did not struggle academically in college	Not having a disability	I started my college career at the same 4-year institution from which I graduated	0	0	0	1	0	0	0	woman	white	23-49	tenuretrack
[truncated: 1,123 more rows]
